# Supplementary material for: Live bearing promotes the evolution of sociality in reptiles
Source: Nat Commun. 2017 Dec 11;8:2030. doi: 10.1038/s41467-017-02220-w (PMC5725568; doi:10.1038/s41467-017-02220-w)
Supplement: Supplementary file 4 — Supplementary Data 1 [file 41467_2017_2220_MOESM4_ESM.xlsx]

## Sheet: Supp Data
Species	Family	Taxon	Parity Mode	Nesting Behaviour	Egg Manipulation	Defense	Neonatal Assistance	Parent-Offspring Association	Social Grouping	Stable Social Grouping	Egg Attendance	Conservative data set	Relaxed data Set	In phylogeny	Citation Count	Reasons for Inclusion	References
Amphisbaena_darwini	Amphisbaenidae	Amphisbaenia	0					1	1	0	0	1	1	1	8	Reports of Social Grouping	Borteiro et al. 2013
Diplometopon_zarudnyi	Trogonophiidae	Amphisbaenia	0						0	0	0	1	1	1	11	Ecological Study	Al-Sadoon et al. 2014
Trogonophis_wiegmanni	Trogonophiidae	Amphisbaenia	1					1	1	0		1	1	1	14	Reports of Social Grouping	Martin et. al. 2011
Agama_agama	Agamidae	Sauria	0					1	1	1	0	1	1	1	453	Reports of Care; Well studied species	Hussein and Darwish 2000; Yeboah 1982; Somma 2003 (references therein)
Calotes_versicolor	Agamidae	Sauria	0						0	0	0	1	1	1	298	Well studied species
Ctenophorus_fordi	Agamidae	Sauria	0	1					0	0	0	1	1	1	17	Reports of Care	Cogger 1978
Gonocephalus_miotympanum	Agamidae	Sauria	0			1					1	0	0	0		Not included in analyses	Somma 2003 (references therein)
Leiolepis_belliana	Agamidae	Sauria	0					1	1	0	0	1	1	1	7	Reports of Care	Somma 2003 (references therein)
Lyriocephalus_scutatus	Agamidae	Sauria	0	1					0	0	0	1	1	1	1	Reports of Care	Karunarathna et al. 2013
Phrynocephalus_theobaldi	Agamidae	Sauria	1						1	0		1	1	1	5	Reports of Social Grouping	Gardner et al. 2015 (references therin); Somma 2003 (references therein)
Phrynocephalus_vlangalii	Agamidae	Sauria	1					1	1	0		1	1	1	30	Reports of Social Grouping	Qi et al. Plos One 2012
Physignathus_lesueurii	Agamidae	Sauria	0	1					0	0	0	1	1	1	33	Reports of Care	Doody 2009
Pogona_vitticeps	Agamidae	Sauria	0						0	0	0	1	1	1	155	Well studied species
Pseudotrapelus_sinaitus	Agamidae	Sauria	0	1		1			0	0	1	1	1	1	6	Reports of Care	Somma 2003 (references therein)
Uromastyx_acanthinura	Agamidae	Sauria	0	1		1	1		0	0	1	1	1	1	14	Reports of Care	Somma 2003 (references therein)
Uromastyx_aegyptia	Agamidae	Sauria	0	1		1		1	1	0	1	1	1	1	31	Reports of Care	Wilms et al. 2010; Somma 2003 (references therein)
Uromastyx_hardwickii	Agamidae	Sauria	0	1				1	1	0	0	1	1	1	18	Reports of Care	Minton 1966; Somma 2003 (references therein)
Uromastyx_ornata	Agamidae	Sauria	0			1		1	1	0	1	1	1	1	6	Reports of Care	Somma 2003 (references therein)
Anguis_fragilis	Anguidae	Sauria	1					1	1	0		1	1	1	172	Reports of Care; Well studied species	Greene et al. 2006 (A. Riddell pers comm.)
Barisia_imbricata	Anguidae	Sauria	1		1		1		0	0		1	1	1	15	Reports of Care	Greene et al. 2006; Somma 2003 (references therein)
Diploglossus_bilobatus	Anguidae	Sauria	0		1				0	0	1	1	1	1	1	Reports of Care	Savage 2002; Somma 2003 (references therein)
Diploglossus_fasciatus	Anguidae	Sauria	0					1	1			0	0	0		Not included in analyses	Marques and Sazima 2003
Diploglossus_monotropis	Anguidae	Sauria	0		1	1					1	0	0	0		Not included in analyses	Greene 2006 (references therein)
Diploglossus_nigropunctatus	Anguidae	Sauria	0		1						1	0	0	0		Not included in analyses	Somma 2003 (references therein)
Elgaria_coerulea	Anguidae	Sauria	1				1		0	0		1	1	1	10	Reports of Care	Somma 2003 (references therein)
Elgaria_kingii	Anguidae	Sauria	0		1				0	0	1	1	1	1	4	Reports of Care	Somma 2003 (references therein)
Elgaria_multicarinata	Anguidae	Sauria	0	1	1	1			0	0	1	1	1	1	14	Reports of Care	Somma 2003 (references therein)
Gerrhonotus_infernalis	Anguidae	Sauria	0			1			0	0	1	1	1	1	4	Reports of Care	Greene et al. 2006; Somma 2003 (references therein)
Gerrhonotus_lugoi	Anguidae	Sauria	0		1						1	0	0	0		Not included in analyses	Somma 2003 (references therein)
Gerrhonotus_ophiurus	Anguidae	Sauria	0		1						1	0	0	0		Not included in analyses	Somma 2003 (references therein)
Mesaspis_moreletii	Anguidae	Sauria	1				1		0	0		1	1	1	2	Reports of Care	Greene et al. 2006
Ophisaurus_apodus	Anguidae	Sauria	0		1	1					1	0	0	0		Not included in analyses	Somma 2003 (references therein)
Ophisaurus_attenuatus	Anguidae	Sauria	0	1	1	1			0	0	1	1	1	1	3	Reports of Care	Gerald 2005; Somma 2003 (references therein)
Ophisaurus_compressus	Anguidae	Sauria	0		1						1	0	0	0		Not included in analyses	Somma 2003 (references therein)
Ophisaurus_gracilis	Anguidae	Sauria	0		1				0	0	1	1	1	1	4	Reports of Care	Somma 2003 (references therein)
Ophisaurus_harti	Anguidae	Sauria	0		1				0	0	1	1	1	1	4	Reports of Care	Somma 2003 (references therein)
Ophisaurus_ventralis	Anguidae	Sauria	0	1	1				0	0	1	1	1	1	3	Reports of Care	Somma 2003 (references therein)
Underwoodisaurus_milii	Carphodactylidae	Sauria	0						1	0	0	1	1	1	5	Reports of Social Grouping	Shah et al. 2003; Kearney at al. 2001
Bradypodion_atromontanum	Chamaeleonidae	Sauria	1						0		0	0	1	1		No SG at family level
Bradypodion_caffrum	Chamaeleonidae	Sauria	1						0		0	0	1	1		No SG at family level
Bradypodion_damaranum	Chamaeleonidae	Sauria	1						0		0	0	1	1		No SG at family level
Bradypodion_dracomontanum	Chamaeleonidae	Sauria	1						0		0	0	1	1		No SG at family level
Bradypodion_gutturale	Chamaeleonidae	Sauria	1						0		0	0	1	1		No SG at family level
Bradypodion_karrooicum	Chamaeleonidae	Sauria	1						0		0	0	1	1		No SG at family level
Bradypodion_melanocephalum	Chamaeleonidae	Sauria	1						0		0	0	1	1		No SG at family level
Bradypodion_nemorale	Chamaeleonidae	Sauria	1						0		0	0	1	1		No SG at family level
Bradypodion_occidentale	Chamaeleonidae	Sauria	1						0		0	0	1	1		No SG at family level
Bradypodion_pumilum	Chamaeleonidae	Sauria	1						0		0	0	1	1		No SG at family level
Bradypodion_setaroi	Chamaeleonidae	Sauria	1						0		0	0	1	1		No SG at family level
Bradypodion_taeniabronchum	Chamaeleonidae	Sauria	1						0		0	0	1	1		No SG at family level
Bradypodion_thamnobates	Chamaeleonidae	Sauria	1						0		0	0	1	1		No SG at family level
Bradypodion_transvaalense	Chamaeleonidae	Sauria	1						0		0	0	1	1		No SG at family level
Bradypodion_ventrale	Chamaeleonidae	Sauria	1						0		0	0	1	1		No SG at family level
Brookesia_ambreensis	Chamaeleonidae	Sauria	0						0		0	0	1	1		No SG at family level
Brookesia_antakarana	Chamaeleonidae	Sauria	0						0		0	0	1	1		No SG at family level
Brookesia_betschi	Chamaeleonidae	Sauria	0						0		0	0	1	1		No SG at family level
Brookesia_bonsi	Chamaeleonidae	Sauria	0						0		0	0	1	1		No SG at family level
Brookesia_brygooi	Chamaeleonidae	Sauria	0						0		0	0	1	1		No SG at family level
Brookesia_decaryi	Chamaeleonidae	Sauria	0						0		0	0	1	1		No SG at family level
Brookesia_dentata	Chamaeleonidae	Sauria	0						0		0	0	1	1		No SG at family level
Brookesia_ebenaui	Chamaeleonidae	Sauria	0						0		0	0	1	1		No SG at family level
Brookesia_exarmata	Chamaeleonidae	Sauria	0						0		0	0	1	1		No SG at family level
Brookesia_griveaudi	Chamaeleonidae	Sauria	0						0		0	0	1	1		No SG at family level
Brookesia_karchei	Chamaeleonidae	Sauria	0						0		0	0	1	1		No SG at family level
Brookesia_lineata	Chamaeleonidae	Sauria	0						0		0	0	1	1		No SG at family level
Brookesia_lolontany	Chamaeleonidae	Sauria	0						0		0	0	1	1		No SG at family level
Brookesia_minima	Chamaeleonidae	Sauria	0						0		0	0	1	1		No SG at family level
Brookesia_nasus	Chamaeleonidae	Sauria	0						0		0	0	1	1		No SG at family level
Brookesia_perarmata	Chamaeleonidae	Sauria	0						0		0	0	1	1		No SG at family level
Brookesia_peyrierasi	Chamaeleonidae	Sauria	0						0		0	0	1	1		No SG at family level
Brookesia_stumpffi	Chamaeleonidae	Sauria	0						0		0	0	1	1		No SG at family level
Brookesia_superciliaris	Chamaeleonidae	Sauria	0						0		0	0	1	1		No SG at family level
Brookesia_therezieni	Chamaeleonidae	Sauria	0						0		0	0	1	1		No SG at family level
Brookesia_thieli	Chamaeleonidae	Sauria	0						0		0	0	1	1		No SG at family level
Brookesia_tuberculata	Chamaeleonidae	Sauria	0						0		0	0	1	1		No SG at family level
Brookesia_vadoni	Chamaeleonidae	Sauria	0						0		0	0	1	1		No SG at family level
Brookesia_valerieae	Chamaeleonidae	Sauria	0						0		0	0	1	1		No SG at family level
Calumma_boettgeri	Chamaeleonidae	Sauria	0						0		0	0	1	1		No SG at family level
Calumma_brevicorne	Chamaeleonidae	Sauria	0						0		0	0	1	1		No SG at family level
Calumma_capuroni	Chamaeleonidae	Sauria	0						0		0	0	1	1		No SG at family level
Calumma_crypticum	Chamaeleonidae	Sauria	0						0		0	0	1	1		No SG at family level
Calumma_cucullatum	Chamaeleonidae	Sauria	0						0		0	0	1	1		No SG at family level
Calumma_fallax	Chamaeleonidae	Sauria	0						0		0	0	1	1		No SG at family level
Calumma_furcifer	Chamaeleonidae	Sauria	0						0		0	0	1	1		No SG at family level
Calumma_gallus	Chamaeleonidae	Sauria	0						0		0	0	1	1		No SG at family level
Calumma_gastrotaenia	Chamaeleonidae	Sauria	0						0		0	0	1	1		No SG at family level
Calumma_globifer	Chamaeleonidae	Sauria	0						0		0	0	1	1		No SG at family level
Calumma_guibei	Chamaeleonidae	Sauria	0						0		0	0	1	1		No SG at family level
Calumma_hilleniusi	Chamaeleonidae	Sauria	0						0		0	0	1	1		No SG at family level
Calumma_malthe	Chamaeleonidae	Sauria	0						0		0	0	1	1		No SG at family level
Calumma_nasutum	Chamaeleonidae	Sauria	0						0		0	0	1	1		No SG at family level
Calumma_oshaughnessyi	Chamaeleonidae	Sauria	0						0		0	0	1	1		No SG at family level
Calumma_parsonii	Chamaeleonidae	Sauria	0						0		0	0	1	1		No SG at family level
Calumma_tsaratananense	Chamaeleonidae	Sauria	0						0		0	0	1	1		No SG at family level
Chamaeleo_affinis	Chamaeleonidae	Sauria	1						0		0	0	1	1		No SG at family level
Chamaeleo_africanus	Chamaeleonidae	Sauria	0						0		0	0	1	1		No SG at family level
Chamaeleo_arabicus	Chamaeleonidae	Sauria	0						0		0	0	1	1		No SG at family level
Chamaeleo_bitaeniatus	Chamaeleonidae	Sauria	1						0		0	0	1	1		No SG at family level
Chamaeleo_calcaricarens	Chamaeleonidae	Sauria	0						0		0	0	1	1		No SG at family level
Chamaeleo_calyptratus	Chamaeleonidae	Sauria	0						0		0	0	1	1		No SG at family level
Chamaeleo_chamaeleon	Chamaeleonidae	Sauria	0						0	0	0	1	1	1	61	Ecological Study	Keren-Rotem et al. 2006
Chamaeleo_cristatus	Chamaeleonidae	Sauria	0						0		0	0	1	1		No SG at family level
Chamaeleo_deremensis	Chamaeleonidae	Sauria	0						0		0	0	1	1		No SG at family level
Chamaeleo_dilepis	Chamaeleonidae	Sauria	0						0		0	0	1	1		No SG at family level
Chamaeleo_ellioti	Chamaeleonidae	Sauria	1						0		0	0	1	1		No SG at family level
Chamaeleo_feae	Chamaeleonidae	Sauria	0						0		0	0	1	1		No SG at family level
Chamaeleo_fuelleborni	Chamaeleonidae	Sauria	1						0		0	0	1	1		No SG at family level
Chamaeleo_gracilis	Chamaeleonidae	Sauria	0						0		0	0	1	1		No SG at family level
Chamaeleo_hoehnelii	Chamaeleonidae	Sauria	1						0		0	0	1	1		No SG at family level
Chamaeleo_jacksonii	Chamaeleonidae	Sauria	1						0		0	0	1	1		No SG at family level
Chamaeleo_johnstoni	Chamaeleonidae	Sauria	0						0		0	0	1	1		No SG at family level
Chamaeleo_melleri	Chamaeleonidae	Sauria	0						0		0	0	1	1		No SG at family level
Chamaeleo_monachus	Chamaeleonidae	Sauria	0						0		0	0	1	1		No SG at family level
Chamaeleo_montium	Chamaeleonidae	Sauria	0						0		0	0	1	1		No SG at family level
Chamaeleo_namaquensis	Chamaeleonidae	Sauria	0						0		0	0	1	1		No SG at family level	Somma 2003 (references therein)
Chamaeleo_pfefferi	Chamaeleonidae	Sauria	0						0		0	0	1	1		No SG at family level
Chamaeleo_quadricornis	Chamaeleonidae	Sauria	0						0		0	0	1	1		No SG at family level
Chamaeleo_quilensis	Chamaeleonidae	Sauria	0						0		0	0	1	1		No SG at family level
Chamaeleo_rudis	Chamaeleonidae	Sauria	1						0		0	0	1	1		No SG at family level
Chamaeleo_schubotzi	Chamaeleonidae	Sauria	1						0		0	0	1	1		No SG at family level
Chamaeleo_sternfeldi	Chamaeleonidae	Sauria	1						0		0	0	1	1		No SG at family level
Chamaeleo_tempeli	Chamaeleonidae	Sauria	1						0		0	0	1	1		No SG at family level
Chamaeleo_werneri	Chamaeleonidae	Sauria	1						0		0	0	1	1		No SG at family level
Chamaeleo_wiedersheimi	Chamaeleonidae	Sauria	0						0		0	0	1	1		No SG at family level
Chamaeleo_zeylanicus	Chamaeleonidae	Sauria	0						0		0	0	1	1		No SG at family level
Furcifer_angeli	Chamaeleonidae	Sauria	0						0		0	0	1	1		No SG at family level
Furcifer_antimena	Chamaeleonidae	Sauria	0						0		0	0	1	1		No SG at family level
Furcifer_balteatus	Chamaeleonidae	Sauria	0						0		0	0	1	1		No SG at family level
Furcifer_belalandaensis	Chamaeleonidae	Sauria	0						0		0	0	1	1		No SG at family level
Furcifer_bifidus	Chamaeleonidae	Sauria	0						0		0	0	1	1		No SG at family level
Furcifer_campani	Chamaeleonidae	Sauria	0						0		0	0	1	1		No SG at family level
Furcifer_cephalolepis	Chamaeleonidae	Sauria	0						0		0	0	1	1		No SG at family level
Furcifer_labordi	Chamaeleonidae	Sauria	0						0		0	0	1	1		No SG at family level
Furcifer_lateralis	Chamaeleonidae	Sauria	0						0		0	0	1	1		No SG at family level
Furcifer_minor	Chamaeleonidae	Sauria	0						0		0	0	1	1		No SG at family level
Furcifer_oustaleti	Chamaeleonidae	Sauria	0						0		0	0	1	1		No SG at family level
Furcifer_pardalis	Chamaeleonidae	Sauria	0						0		0	0	1	1		No SG at family level
Furcifer_petteri	Chamaeleonidae	Sauria	0						0		0	0	1	1		No SG at family level
Furcifer_polleni	Chamaeleonidae	Sauria	0						0		0	0	1	1		No SG at family level
Furcifer_verrucosus	Chamaeleonidae	Sauria	0						0		0	0	1	1		No SG at family level
Furcifer_willsii	Chamaeleonidae	Sauria	0						0		0	0	1	1		No SG at family level
Kinyongia_adolfifriderici	Chamaeleonidae	Sauria	0						0		0	0	1	1		No SG at family level
Kinyongia_boehmei	Chamaeleonidae	Sauria	0						0		0	0	1	1		No SG at family level
Kinyongia_carpenteri	Chamaeleonidae	Sauria	0						0		0	0	1	1		No SG at family level
Kinyongia_excubitor	Chamaeleonidae	Sauria	0						0		0	0	1	1		No SG at family level
Kinyongia_fischeri	Chamaeleonidae	Sauria	0						0		0	0	1	1		No SG at family level
Kinyongia_matschiei	Chamaeleonidae	Sauria	0						0		0	0	1	1		No SG at family level
Kinyongia_multituberculata	Chamaeleonidae	Sauria	0						0		0	0	1	1		No SG at family level
Kinyongia_oxyrhina	Chamaeleonidae	Sauria	0						0		0	0	1	1		No SG at family level
Kinyongia_tavetana	Chamaeleonidae	Sauria	0						0		0	0	1	1		No SG at family level
Kinyongia_tenue	Chamaeleonidae	Sauria	0						0		0	0	1	1		No SG at family level
Kinyongia_uthmoelleri	Chamaeleonidae	Sauria	0						0		0	0	1	1		No SG at family level
Kinyongia_vosseleri	Chamaeleonidae	Sauria	0						0		0	0	1	1		No SG at family level
Kinyongia_xenorhina	Chamaeleonidae	Sauria	0						0		0	0	1	1		No SG at family level
Nadzikambia_mlanjense	Chamaeleonidae	Sauria	0						0		0	0	1	1		No SG at family level
Rhampholeon_acuminatus	Chamaeleonidae	Sauria	0						0		0	0	1	1		No SG at family level
Rhampholeon_beraduccii	Chamaeleonidae	Sauria	0						0		0	0	1	1		No SG at family level
Rhampholeon_boulengeri	Chamaeleonidae	Sauria	0						0		0	0	1	1		No SG at family level
Rhampholeon_chapmanorum	Chamaeleonidae	Sauria	0						0		0	0	1	1		No SG at family level
Rhampholeon_marshalli	Chamaeleonidae	Sauria	0						0		0	0	1	1		No SG at family level
Rhampholeon_moyeri	Chamaeleonidae	Sauria	0						0		0	0	1	1		No SG at family level
Rhampholeon_nchisiensis	Chamaeleonidae	Sauria	0						0		0	0	1	1		No SG at family level
Rhampholeon_platyceps	Chamaeleonidae	Sauria	0						0		0	0	1	1		No SG at family level
Rhampholeon_spectrum	Chamaeleonidae	Sauria	0						0		0	0	1	1		No SG at family level
Rhampholeon_spinosus	Chamaeleonidae	Sauria	0						0		0	0	1	1		No SG at family level
Rhampholeon_temporalis	Chamaeleonidae	Sauria	0						0		0	0	1	1		No SG at family level
Rhampholeon_uluguruensis	Chamaeleonidae	Sauria	0						0		0	0	1	1		No SG at family level
Rhampholeon_viridis	Chamaeleonidae	Sauria	0						0		0	0	1	1		No SG at family level
Rieppeleon_brachyurus	Chamaeleonidae	Sauria	0						0		0	0	1	1		No SG at family level
Rieppeleon_brevicaudatus	Chamaeleonidae	Sauria	0						0		0	0	1	1		No SG at family level
Rieppeleon_kerstenii	Chamaeleonidae	Sauria	0						0		0	0	1	1		No SG at family level
Cordylus_capensis	Cordylidae	Sauria	1						1	0		1	1	1	4	Reports of Social Grouping	Eifler et al. 2007
Cordylus_cataphractus	Cordylidae	Sauria	1	1				1	1	1		1	1	1	16	Reports of Care; Reports of Social Grouping	Mouton 2011; 1999; Visagie et al. 2002; 2005; Effenberger and Mouton 2007; Somma 2003 (references therein)
Cordylus_cordylus	Cordylidae	Sauria	1					1	1	0		1	1	1	92	Reports of Care; Reports of Social Grouping	Burrage 1974; Somma 2003 (references therein)
Cordylus_giganteus	Cordylidae	Sauria	1				1	1	1	1		1	1	1	10	Reports of Care; Reports of Social Grouping	Jacobsen et al. 1990; Somma 2003 (references therein)
Cordylus_macropholis	Cordylidae	Sauria	1						1	1		1	1	1	11	Reports of Social Grouping	Mouton 2011; 2000; Nieuwoudt et al. 2003a;b; Somma 2003 (references therein)
Cordylus_peersi	Cordylidae	Sauria	1						1	0		1	1	1	2	Reports of Social Grouping	Mouton 2011; 1999; Visagie et al. 2002
Cordylus_polyzonus	Cordylidae	Sauria	1						0	0		1	1	1	6	Ecological Study	Branch 1998; Flemming and van Wyk 1992
Crotaphytus_antiquus	Crotaphytidae	Sauria	0						0		0	0	1	1		No SG at family level
Crotaphytus_bicinctores	Crotaphytidae	Sauria	0						0		0	0	1	1		No SG at family level
Crotaphytus_collaris	Crotaphytidae	Sauria	0			1			0	0	1	1	1	1	90	Reports of Care	Somma 2003 (references therein)
Crotaphytus_grismeri	Crotaphytidae	Sauria	0						0		0	0	1	1		No SG at family level
Crotaphytus_insularis	Crotaphytidae	Sauria	0						0		0	0	1	1		No SG at family level
Crotaphytus_nebrius	Crotaphytidae	Sauria	0						0		0	0	1	1		No SG at family level
Crotaphytus_reticulatus	Crotaphytidae	Sauria	0						0		0	0	1	1		No SG at family level
Crotaphytus_vestigium	Crotaphytidae	Sauria	0						0		0	0	1	1		No SG at family level
Gambelia_copeii	Crotaphytidae	Sauria	0						0		0	0	1	1		No SG at family level
Gambelia_sila	Crotaphytidae	Sauria	0						0		0	0	1	1		No SG at family level
Gambelia_wislizenii	Crotaphytidae	Sauria	0						0		0	0	1	1		No SG at family level
Anolis_acutus	Dactyloidae	Sauria	0						0		0	0	1	1		No SG at family level
Anolis_aeneus	Dactyloidae	Sauria	0						0		0	0	1	1		No SG at family level
Anolis_aequatorialis	Dactyloidae	Sauria	0						0		0	0	1	1		No SG at family level
Anolis_agassizi	Dactyloidae	Sauria	0						0		0	0	1	1		No SG at family level
Anolis_ahli	Dactyloidae	Sauria	0						0		0	0	1	1		No SG at family level
Anolis_alayoni	Dactyloidae	Sauria	0						0		0	0	1	1		No SG at family level
Anolis_alfaroi	Dactyloidae	Sauria	0						0		0	0	1	1		No SG at family level
Anolis_aliniger	Dactyloidae	Sauria	0						0		0	0	1	1		No SG at family level
Anolis_allisoni	Dactyloidae	Sauria	0						0		0	0	1	1		No SG at family level
Anolis_allogus	Dactyloidae	Sauria	0						0		0	0	1	1		No SG at family level
Anolis_altae	Dactyloidae	Sauria	0						0		0	0	1	1		No SG at family level
Anolis_alumina	Dactyloidae	Sauria	0						0		0	0	1	1		No SG at family level
Anolis_alutaceus	Dactyloidae	Sauria	0						0		0	0	1	1		No SG at family level
Anolis_anatoloros	Dactyloidae	Sauria	0						0		0	0	1	1		No SG at family level
Anolis_angusticeps	Dactyloidae	Sauria	0						0		0	0	1	1		No SG at family level
Anolis_annectens	Dactyloidae	Sauria	0						0		0	0	1	1		No SG at family level
Anolis_aquaticus	Dactyloidae	Sauria	0						0		0	0	1	1		No SG at family level
Anolis_argenteolus	Dactyloidae	Sauria	0						0		0	0	1	1		No SG at family level
Anolis_argillaceus	Dactyloidae	Sauria	0						0		0	0	1	1		No SG at family level
Anolis_armouri	Dactyloidae	Sauria	0						0		0	0	1	1		No SG at family level
Anolis_auratus	Dactyloidae	Sauria	0						0		0	0	1	1		No SG at family level
Anolis_bahorucoensis	Dactyloidae	Sauria	0						0		0	0	1	1		No SG at family level
Anolis_baleatus	Dactyloidae	Sauria	0						0		0	0	1	1		No SG at family level
Anolis_baracoae	Dactyloidae	Sauria	0						0		0	0	1	1		No SG at family level
Anolis_barahonae	Dactyloidae	Sauria	0						0		0	0	1	1		No SG at family level
Anolis_barbatus	Dactyloidae	Sauria	0						0		0	0	1	1		No SG at family level
Anolis_barbouri	Dactyloidae	Sauria	0						0		0	0	1	1		No SG at family level
Anolis_bartschi	Dactyloidae	Sauria	0						0		0	0	1	1		No SG at family level
Anolis_bicaorum	Dactyloidae	Sauria	0						0		0	0	1	1		No SG at family level
Anolis_bimaculatus	Dactyloidae	Sauria	0						0		0	0	1	1		No SG at family level
Anolis_biporcatus	Dactyloidae	Sauria	0						0		0	0	1	1		No SG at family level
Anolis_bitectus	Dactyloidae	Sauria	0						0		0	0	1	1		No SG at family level
Anolis_boettgeri	Dactyloidae	Sauria	0						0		0	0	1	1		No SG at family level
Anolis_bombiceps	Dactyloidae	Sauria	0						0		0	0	1	1		No SG at family level
Anolis_bonairensis	Dactyloidae	Sauria	0						0		0	0	1	1		No SG at family level
Anolis_bremeri	Dactyloidae	Sauria	0						0		0	0	1	1		No SG at family level
Anolis_brevirostris	Dactyloidae	Sauria	0						0		0	0	1	1		No SG at family level
Anolis_brunneus	Dactyloidae	Sauria	0						0		0	0	1	1		No SG at family level
Anolis_calimae	Dactyloidae	Sauria	0						0		0	0	1	1		No SG at family level
Anolis_capito	Dactyloidae	Sauria	0						0		0	0	1	1		No SG at family level
Anolis_carolinensis	Dactyloidae	Sauria	0						0	0	0	1	1	1	819	Well studied species
Anolis_carpenteri	Dactyloidae	Sauria	0						0		0	0	1	1		No SG at family level
Anolis_casildae	Dactyloidae	Sauria	0						0		0	0	1	1		No SG at family level
Anolis_caudalis	Dactyloidae	Sauria	0						0		0	0	1	1		No SG at family level
Anolis_centralis	Dactyloidae	Sauria	0						0		0	0	1	1		No SG at family level
Anolis_chamaeleonides	Dactyloidae	Sauria	0						0		0	0	1	1		No SG at family level
Anolis_chloris	Dactyloidae	Sauria	0						0		0	0	1	1		No SG at family level
Anolis_chlorocyanus	Dactyloidae	Sauria	0						0		0	0	1	1		No SG at family level
Anolis_chocorum	Dactyloidae	Sauria	0						0		0	0	1	1		No SG at family level
Anolis_christophei	Dactyloidae	Sauria	0						0		0	0	1	1		No SG at family level
Anolis_chrysolepis	Dactyloidae	Sauria	0						0		0	0	1	1		No SG at family level
Anolis_clivicola	Dactyloidae	Sauria	0						0		0	0	1	1		No SG at family level
Anolis_coelestinus	Dactyloidae	Sauria	0						0		0	0	1	1		No SG at family level
Anolis_confusus	Dactyloidae	Sauria	0						0		0	0	1	1		No SG at family level
Anolis_conspersus	Dactyloidae	Sauria	0						0		0	0	1	1		No SG at family level
Anolis_cooki	Dactyloidae	Sauria	0						0		0	0	1	1		No SG at family level
Anolis_crassulus	Dactyloidae	Sauria	0						0		0	0	1	1		No SG at family level
Anolis_cristatellus	Dactyloidae	Sauria	0						0		0	0	1	1		No SG at family level
Anolis_cupeyalensis	Dactyloidae	Sauria	0						0		0	0	1	1		No SG at family level
Anolis_cupreus	Dactyloidae	Sauria	0						0		0	0	1	1		No SG at family level
Anolis_cuvieri	Dactyloidae	Sauria	0						0		0	0	1	1		No SG at family level
Anolis_cyanopleurus	Dactyloidae	Sauria	0						0		0	0	1	1		No SG at family level
Anolis_cybotes	Dactyloidae	Sauria	0						0		0	0	1	1		No SG at family level
Anolis_danieli	Dactyloidae	Sauria	0						0		0	0	1	1		No SG at family level
Anolis_darlingtoni	Dactyloidae	Sauria	0						0		0	0	1	1		No SG at family level
Anolis_desechensis	Dactyloidae	Sauria	0						0		0	0	1	1		No SG at family level
Anolis_distichus	Dactyloidae	Sauria	0						0		0	0	1	1		No SG at family level
Anolis_dolichocephalus	Dactyloidae	Sauria	0						0		0	0	1	1		No SG at family level
Anolis_equestris	Dactyloidae	Sauria	0						0		0	0	1	1		No SG at family level
Anolis_ernestwilliamsi	Dactyloidae	Sauria	0						0		0	0	1	1		No SG at family level
Anolis_etheridgei	Dactyloidae	Sauria	0						0		0	0	1	1		No SG at family level
Anolis_eugenegrahami	Dactyloidae	Sauria	0						0		0	0	1	1		No SG at family level
Anolis_euskalerriari	Dactyloidae	Sauria	0						0		0	0	1	1		No SG at family level
Anolis_evermanni	Dactyloidae	Sauria	0						0		0	0	1	1		No SG at family level
Anolis_extremus	Dactyloidae	Sauria	0						0		0	0	1	1		No SG at family level
Anolis_ferreus	Dactyloidae	Sauria	0						0		0	0	1	1		No SG at family level
Anolis_festae	Dactyloidae	Sauria	0						0		0	0	1	1		No SG at family level
Anolis_fitchi	Dactyloidae	Sauria	0						0		0	0	1	1		No SG at family level
Anolis_fowleri	Dactyloidae	Sauria	0						0		0	0	1	1		No SG at family level
Anolis_fraseri	Dactyloidae	Sauria	0						0		0	0	1	1		No SG at family level
Anolis_frenatus	Dactyloidae	Sauria	0						0		0	0	1	1		No SG at family level
Anolis_fuscoauratus	Dactyloidae	Sauria	0						0		0	0	1	1		No SG at family level
Anolis_garmani	Dactyloidae	Sauria	0						0		0	0	1	1		No SG at family level
Anolis_garridoi	Dactyloidae	Sauria	0						0		0	0	1	1		No SG at family level
Anolis_gemmosus	Dactyloidae	Sauria	0						0		0	0	1	1		No SG at family level
Anolis_gingivinus	Dactyloidae	Sauria	0						0		0	0	1	1		No SG at family level
Anolis_grahami	Dactyloidae	Sauria	0						0		0	0	1	1		No SG at family level
Anolis_griseus	Dactyloidae	Sauria	0						0		0	0	1	1		No SG at family level
Anolis_guafe	Dactyloidae	Sauria	0						0		0	0	1	1		No SG at family level
Anolis_guamuhaya	Dactyloidae	Sauria	0						0		0	0	1	1		No SG at family level
Anolis_guazuma	Dactyloidae	Sauria	0						0		0	0	1	1		No SG at family level
Anolis_gundlachi	Dactyloidae	Sauria	0						0		0	0	1	1		No SG at family level
Anolis_haetianus	Dactyloidae	Sauria	0						0		0	0	1	1		No SG at family level
Anolis_hendersoni	Dactyloidae	Sauria	0						0		0	0	1	1		No SG at family level
Anolis_heterodermus	Dactyloidae	Sauria	0						0		0	0	1	1		No SG at family level
Anolis_homolechis	Dactyloidae	Sauria	0						0		0	0	1	1		No SG at family level
Anolis_huilae	Dactyloidae	Sauria	0						0		0	0	1	1		No SG at family level
Anolis_humilis	Dactyloidae	Sauria	0						0		0	0	1	1		No SG at family level
Anolis_imias	Dactyloidae	Sauria	0						0		0	0	1	1		No SG at family level
Anolis_inderenae	Dactyloidae	Sauria	0						0		0	0	1	1		No SG at family level
Anolis_inexpectatus	Dactyloidae	Sauria	0						0		0	0	1	1		No SG at family level
Anolis_insignis	Dactyloidae	Sauria	0						0		0	0	1	1		No SG at family level
Anolis_insolitus	Dactyloidae	Sauria	0						0		0	0	1	1		No SG at family level
Anolis_intermedius	Dactyloidae	Sauria	0						0		0	0	1	1		No SG at family level
Anolis_isolepis	Dactyloidae	Sauria	0						0		0	0	1	1		No SG at family level
Anolis_isthmicus	Dactyloidae	Sauria	0						0		0	0	1	1		No SG at family level
Anolis_jacare	Dactyloidae	Sauria	0						0		0	0	1	1		No SG at family level
Anolis_jubar	Dactyloidae	Sauria	0						0		0	0	1	1		No SG at family level
Anolis_kemptoni	Dactyloidae	Sauria	0						0		0	0	1	1		No SG at family level
Anolis_krugi	Dactyloidae	Sauria	0						0		0	0	1	1		No SG at family level
Anolis_laeviventris	Dactyloidae	Sauria	0						0		0	0	1	1		No SG at family level
Anolis_leachii	Dactyloidae	Sauria	0						0		0	0	1	1		No SG at family level
Anolis_lemurinus	Dactyloidae	Sauria	0						0		0	0	1	1		No SG at family level
Anolis_limifrons	Dactyloidae	Sauria	0						0		0	0	1	1		No SG at family level
Anolis_lineatopus	Dactyloidae	Sauria	0						0		0	0	1	1		No SG at family level
Anolis_lineatus	Dactyloidae	Sauria	0						0		0	0	1	1		No SG at family level
Anolis_lionotus	Dactyloidae	Sauria	0						0		0	0	1	1		No SG at family level
Anolis_lividus	Dactyloidae	Sauria	0						0		0	0	1	1		No SG at family level
Anolis_longiceps	Dactyloidae	Sauria	0						0		0	0	1	1		No SG at family level
Anolis_longitibialis	Dactyloidae	Sauria	0						0		0	0	1	1		No SG at family level
Anolis_loveridgei	Dactyloidae	Sauria	0						0		0	0	1	1		No SG at family level
Anolis_loysiana	Dactyloidae	Sauria	0						0		0	0	1	1		No SG at family level
Anolis_luciae	Dactyloidae	Sauria	0						0		0	0	1	1		No SG at family level
Anolis_lucius	Dactyloidae	Sauria	0						0		0	0	1	1		No SG at family level
Anolis_luteogularis	Dactyloidae	Sauria	0						0		0	0	1	1		No SG at family level
Anolis_macilentus	Dactyloidae	Sauria	0						0		0	0	1	1		No SG at family level
Anolis_maculigula	Dactyloidae	Sauria	0						0		0	0	1	1		No SG at family level
Anolis_marcanoi	Dactyloidae	Sauria	0						0		0	0	1	1		No SG at family level
Anolis_marmoratus	Dactyloidae	Sauria	0						0		0	0	1	1		No SG at family level
Anolis_marron	Dactyloidae	Sauria	0						0		0	0	1	1		No SG at family level
Anolis_maynardi	Dactyloidae	Sauria	0						0		0	0	1	1		No SG at family level
Anolis_meridionalis	Dactyloidae	Sauria	0						0		0	0	1	1		No SG at family level
Anolis_mestrei	Dactyloidae	Sauria	0						0		0	0	1	1		No SG at family level
Anolis_microtus	Dactyloidae	Sauria	0						0		0	0	1	1		No SG at family level
Anolis_monensis	Dactyloidae	Sauria	0						0		0	0	1	1		No SG at family level
Anolis_monticola	Dactyloidae	Sauria	0						0		0	0	1	1		No SG at family level
Anolis_neblininus	Dactyloidae	Sauria	0						0		0	0	1	1		No SG at family level
Anolis_nicefori	Dactyloidae	Sauria	0						0		0	0	1	1		No SG at family level
Anolis_nitens	Dactyloidae	Sauria	0						0		0	0	1	1		No SG at family level
Anolis_noblei	Dactyloidae	Sauria	0						0		0	0	1	1		No SG at family level
Anolis_nubilis	Dactyloidae	Sauria	0						0		0	0	1	1		No SG at family level
Anolis_occultus	Dactyloidae	Sauria	0						0		0	0	1	1		No SG at family level
Anolis_ocelloscapularis	Dactyloidae	Sauria	0						0		0	0	1	1		No SG at family level
Anolis_oculatus	Dactyloidae	Sauria	0						0		0	0	1	1		No SG at family level
Anolis_olssoni	Dactyloidae	Sauria	0						0		0	0	1	1		No SG at family level
Anolis_onca	Dactyloidae	Sauria	0						0		0	0	1	1		No SG at family level
Anolis_opalinus	Dactyloidae	Sauria	0						0		0	0	1	1		No SG at family level
Anolis_ophiolepis	Dactyloidae	Sauria	0						0		0	0	1	1		No SG at family level
Anolis_oporinus	Dactyloidae	Sauria	0						0		0	0	1	1		No SG at family level
Anolis_ortonii	Dactyloidae	Sauria	0						0		0	0	1	1		No SG at family level
Anolis_oxylophus	Dactyloidae	Sauria	0						0		0	0	1	1		No SG at family level
Anolis_pachypus	Dactyloidae	Sauria	0						0		0	0	1	1		No SG at family level
Anolis_paternus	Dactyloidae	Sauria	0						0		0	0	1	1		No SG at family level
Anolis_peraccae	Dactyloidae	Sauria	0						0		0	0	1	1		No SG at family level
Anolis_placidus	Dactyloidae	Sauria	0						0		0	0	1	1		No SG at family level
Anolis_poecilopus	Dactyloidae	Sauria	0						0		0	0	1	1		No SG at family level
Anolis_pogus	Dactyloidae	Sauria	0						0		0	0	1	1		No SG at family level
Anolis_polylepis	Dactyloidae	Sauria	0	1					0	0	0	1	1	1	10	Reports of Care; Ecological Study	Schlaepfer 2003
Anolis_polyrhachis	Dactyloidae	Sauria	0						0		0	0	1	1		No SG at family level
Anolis_poncensis	Dactyloidae	Sauria	0						0		0	0	1	1		No SG at family level
Anolis_porcatus	Dactyloidae	Sauria	0						0		0	0	1	1		No SG at family level
Anolis_porcus	Dactyloidae	Sauria	0						0		0	0	1	1		No SG at family level
Anolis_princeps	Dactyloidae	Sauria	0						0		0	0	1	1		No SG at family level
Anolis_pulchellus	Dactyloidae	Sauria	0						0		0	0	1	1		No SG at family level
Anolis_pumilus	Dactyloidae	Sauria	0						0		0	0	1	1		No SG at family level
Anolis_punctatus	Dactyloidae	Sauria	0						0		0	0	1	1		No SG at family level
Anolis_purpurgularis	Dactyloidae	Sauria	0						0		0	0	1	1		No SG at family level
Anolis_quadriocellifer	Dactyloidae	Sauria	0						0		0	0	1	1		No SG at family level
Anolis_quercorum	Dactyloidae	Sauria	0						0		0	0	1	1		No SG at family level
Anolis_reconditus	Dactyloidae	Sauria	0						0		0	0	1	1		No SG at family level
Anolis_rejectus	Dactyloidae	Sauria	0						0		0	0	1	1		No SG at family level
Anolis_richardii	Dactyloidae	Sauria	0						0		0	0	1	1		No SG at family level
Anolis_ricordi	Dactyloidae	Sauria	0						0		0	0	1	1		No SG at family level
Anolis_roquet	Dactyloidae	Sauria	0						0		0	0	1	1		No SG at family level
Anolis_rubribarbaris	Dactyloidae	Sauria	0						0		0	0	1	1		No SG at family level
Anolis_sabanus	Dactyloidae	Sauria	0						0		0	0	1	1		No SG at family level
Anolis_sagrei	Dactyloidae	Sauria	0	1					0	0	0	1	1	1	237	Reports of Care; Well studied species	Reedy et al. 2012
Anolis_scriptus	Dactyloidae	Sauria	0						0		0	0	1	1		No SG at family level
Anolis_semilineatus	Dactyloidae	Sauria	0						0		0	0	1	1		No SG at family level
Anolis_sericeus	Dactyloidae	Sauria	0						0		0	0	1	1		No SG at family level
Anolis_sheplani	Dactyloidae	Sauria	0						0		0	0	1	1		No SG at family level
Anolis_shrevei	Dactyloidae	Sauria	0						0		0	0	1	1		No SG at family level
Anolis_singularis	Dactyloidae	Sauria	0						0		0	0	1	1		No SG at family level
Anolis_smallwoodi	Dactyloidae	Sauria	0						0		0	0	1	1		No SG at family level
Anolis_smaragdinus	Dactyloidae	Sauria	0						0		0	0	1	1		No SG at family level
Anolis_sminthus	Dactyloidae	Sauria	0						0		0	0	1	1		No SG at family level
Anolis_strahmi	Dactyloidae	Sauria	0						0		0	0	1	1		No SG at family level
Anolis_stratulus	Dactyloidae	Sauria	0						0		0	0	1	1		No SG at family level
Anolis_terraealtae	Dactyloidae	Sauria	0						0		0	0	1	1		No SG at family level
Anolis_tigrinus	Dactyloidae	Sauria	0						0		0	0	1	1		No SG at family level
Anolis_trachyderma	Dactyloidae	Sauria	0						0		0	0	1	1		No SG at family level
Anolis_transversalis	Dactyloidae	Sauria	0						0		0	0	1	1		No SG at family level
Anolis_trinitatis	Dactyloidae	Sauria	0						0		0	0	1	1		No SG at family level
Anolis_tropidogaster	Dactyloidae	Sauria	0						0		0	0	1	1		No SG at family level
Anolis_tropidonotus	Dactyloidae	Sauria	0						0		0	0	1	1		No SG at family level
Anolis_uniformis	Dactyloidae	Sauria	0						0		0	0	1	1		No SG at family level
Anolis_utilensis	Dactyloidae	Sauria	0						0		0	0	1	1		No SG at family level
Anolis_valencienni	Dactyloidae	Sauria	0						0		0	0	1	1		No SG at family level
Anolis_vanidicus	Dactyloidae	Sauria	0						0		0	0	1	1		No SG at family level
Anolis_vanzolinii	Dactyloidae	Sauria	0						0		0	0	1	1		No SG at family level
Anolis_ventrimaculatus	Dactyloidae	Sauria	0						0		0	0	1	1		No SG at family level
Anolis_vermiculatus	Dactyloidae	Sauria	0						0		0	0	1	1		No SG at family level
Anolis_wattsi	Dactyloidae	Sauria	0						0		0	0	1	1		No SG at family level
Anolis_websteri	Dactyloidae	Sauria	0						0		0	0	1	1		No SG at family level
Anolis_whitemani	Dactyloidae	Sauria	0						0		0	0	1	1		No SG at family level
Anolis_woodi	Dactyloidae	Sauria	0						0		0	0	1	1		No SG at family level
Anolis_zeus	Dactyloidae	Sauria	0						0		0	0	1	1		No SG at family level
Hoplodactylus_duvaucelii	Diplodactylidae	Sauria	1					1	1	1		1	1	1	23	Reports of Social Grouping	Barry et al. 2014; Gardner et al. 2015 (references therein)
Hoplodactylus_maculatus	Diplodactylidae	Sauria	1						1	0		1	1	1	54	Reports of Social Grouping; Reports of Care	Hare 2005
Naultinus_gemmeus	Diplodactylidae	Sauria	1						0	0		1	1	1	6	Ecological Study	Knox and Monks 2014; Wilson and Cree 2003
Naultinus_grayii	Diplodactylidae	Sauria	1			1		1	1	0		1	1	1	0	Reports of Care	Somma 2003 (references therein)
Rhacodactylus_chahoua	Diplodactylidae	Sauria	0			1			0	0	1	1	1	1	2	Reports of Care	Somma 2003 (references therein)
Rhacodactylus_trachyrhynchus	Diplodactylidae	Sauria	1			1		1	1	0		1	1	1	3	Reports of Care	Somma 2003 (references therein)
Aeluroscalabotes_felinus	Eublepharidae	Sauria	0						0		0	0	1	1		No SG at family level
Coleonyx_brevis	Eublepharidae	Sauria	0						0		0	0	1	1		No SG at family level
Coleonyx_elegans	Eublepharidae	Sauria	0						0		0	0	1	1		No SG at family level
Coleonyx_mitratus	Eublepharidae	Sauria	0						0		0	0	1	1		No SG at family level
Coleonyx_variegatus	Eublepharidae	Sauria	0						0		0	0	1	1		No SG at family level
Eublepharis_macularius	Eublepharidae	Sauria	0						0	0	0	1	1	1	135	Well studied species	Somma 2003 (references therein)
Eublepharis_turcmenicus	Eublepharidae	Sauria	0						0		0	0	1	1		No SG at family level
Goniurosaurus_araneus	Eublepharidae	Sauria	0						0		0	0	1	1		No SG at family level
Goniurosaurus_catbaensis	Eublepharidae	Sauria	0						0		0	0	1	1		No SG at family level
Goniurosaurus_kuroiwae	Eublepharidae	Sauria	0						0		0	0	1	1		No SG at family level
Goniurosaurus_lichtenfelderi	Eublepharidae	Sauria	0						0		0	0	1	1		No SG at family level
Goniurosaurus_luii	Eublepharidae	Sauria	0						0		0	0	1	1		No SG at family level
Hemitheconyx_caudicinctus	Eublepharidae	Sauria	0						0		0	0	1	1		No SG at family level	Somma 2003 (references therein)
Hemitheconyx_taylori	Eublepharidae	Sauria	0						0		0	0	1	1		No SG at family level
Holodactylus_africanus	Eublepharidae	Sauria	0						0		0	0	1	1		No SG at family level
Ailuronyx_seychellensis	Gekkonidae	Sauria	0		1	1	1		0	0	1	1	1	1	0	Reports of Care	Somma 2003 (references therein)
Chondrodactylus_bibronii	Gekkonidae	Sauria	0						1	0	0	1	1	1	9	Reports of Social Grouping	Mouton 2011; Meyer and Mouton 2007
Christinus_marmoratus	Gekkonidae	Sauria	0						1	0	0	1	1	1	16	Reports of Social Grouping	Kearney et al. 2001
Cnemaspis_kandiana	Gekkonidae	Sauria	0		1				0	0	0	1	1	1	3	Reports of Care	Somaweera 2009
Gekko_gecko	Gekkonidae	Sauria	0		1	1	1	1	1	0	1	1	1	1	598	Reports of Care; Well studied species	Somma 2003 (references therein)
Gekko_petricolus	Gekkonidae	Sauria	0		1	1			0	0	1	1	1	1	4	Reports of Care	Somma 2003 (references therein)
Gekko_smithii	Gekkonidae	Sauria	0			1		1	1	0	1	1	1	1	7	Reports of Care	Somma 2003 (references therein)
Hemidactylus_frenatus	Gekkonidae	Sauria	0						0	0	0	1	1	1	137	Well studied species
Hemidactylus_turcicus	Gekkonidae	Sauria	0	1		1			0	0	1	1	1	1	104	Reports of Care	Somma 2003 (references therein)
Phelsuma_borbonica	Gekkonidae	Sauria	0			1			0	0	1	1	1	1	4	Reports of Care	Somma 2003 (references therein)
Phelsuma_dubia	Gekkonidae	Sauria	0		1	1			0	0	1	1	1	1	11	Reports of Care	Somma 2003 (references therein)
Phelsuma_flavigularis	Gekkonidae	Sauria	0		1	1			0	0	1	1	1	1	1	Reports of Care	Somma 2003 (references therein)
Phelsuma_lineata	Gekkonidae	Sauria	0		1	1			0	0	1	1	1	1	11	Reports of Care	Somma 2003 (references therein)
Phelsuma_madagascariensis	Gekkonidae	Sauria	0		1	1			0	0	1	1	1	1	32	Reports of Care	Somma 2003 (references therein)
Phelsuma_standingi	Gekkonidae	Sauria	0		1				0	0	1	1	1	1	4	Reports of Care	Somma 2003 (references therein)
Ptychozoon_lionotum	Gekkonidae	Sauria	0		1	1			0	0	1	1	1	1	1	Reports of Care	Somma 2003 (references therein)
Uroplatus_fimbriatus	Gekkonidae	Sauria	0	1					0	0	0	1	1	1	11	Reports of Care	Wiedemann 2012; Somma 2003 (references therein)
Cordylosaurus_subtessellatus	Gerrhosauridae	Sauria	0						0		0	0	1	1		No SG at family level
Gerrhosaurus_flavigularis	Gerrhosauridae	Sauria	0						0		0	0	1	1		No SG at family level
Gerrhosaurus_major	Gerrhosauridae	Sauria	0						0		0	0	1	1		No SG at family level
Gerrhosaurus_multilineatus	Gerrhosauridae	Sauria	0						0		0	0	1	1		No SG at family level
Gerrhosaurus_nigrolineatus	Gerrhosauridae	Sauria	0						0		0	0	1	1		No SG at family level
Gerrhosaurus_skoogi	Gerrhosauridae	Sauria	0						0		0	0	1	1		No SG at family level
Gerrhosaurus_typicus	Gerrhosauridae	Sauria	0						0		0	0	1	1		No SG at family level
Gerrhosaurus_validus	Gerrhosauridae	Sauria	0						0		0	0	1	1		No SG at family level
Tetradactylus_africanus	Gerrhosauridae	Sauria	0						0		0	0	1	1		No SG at family level
Tetradactylus_seps	Gerrhosauridae	Sauria	0						0		0	0	1	1		No SG at family level
Tetradactylus_tetradactylus	Gerrhosauridae	Sauria	0						0		0	0	1	1		No SG at family level
Tracheloptychus_madagascariensis	Gerrhosauridae	Sauria	0						0		0	0	1	1		No SG at family level
Tracheloptychus_petersi	Gerrhosauridae	Sauria	0						0		0	0	1	1		No SG at family level
Zonosaurus_aeneus	Gerrhosauridae	Sauria	0						0		0	0	1	1		No SG at family level
Zonosaurus_anelanelany	Gerrhosauridae	Sauria	0						0		0	0	1	1		No SG at family level
Zonosaurus_bemaraha	Gerrhosauridae	Sauria	0						0		0	0	1	1		No SG at family level
Zonosaurus_boettgeri	Gerrhosauridae	Sauria	0						0		0	0	1	1		No SG at family level
Zonosaurus_brygooi	Gerrhosauridae	Sauria	0						0		0	0	1	1		No SG at family level
Zonosaurus_haraldmeieri	Gerrhosauridae	Sauria	0						0		0	0	1	1		No SG at family level
Zonosaurus_karsteni	Gerrhosauridae	Sauria	0						0		0	0	1	1		No SG at family level
Zonosaurus_laticaudatus	Gerrhosauridae	Sauria	0						0		0	0	1	1		No SG at family level
Zonosaurus_madagascariensis	Gerrhosauridae	Sauria	0						0		0	0	1	1		No SG at family level
Zonosaurus_ornatus	Gerrhosauridae	Sauria	0						0		0	0	1	1		No SG at family level
Zonosaurus_quadrilineatus	Gerrhosauridae	Sauria	0						0		0	0	1	1		No SG at family level
Zonosaurus_rufipes	Gerrhosauridae	Sauria	0						0		0	0	1	1		No SG at family level
Zonosaurus_subunicolor	Gerrhosauridae	Sauria	0						0		0	0	1	1		No SG at family level
Zonosaurus_trilineatus	Gerrhosauridae	Sauria	0						0		0	0	1	1		No SG at family level
Zonosaurus_tsingy	Gerrhosauridae	Sauria	0						0		0	0	1	1		No SG at family level
Alopoglossus_angulatus	Gymnophthalmidae	Sauria	0						0		0	0	1	1		No SG at family level
Alopoglossus_atriventris	Gymnophthalmidae	Sauria	0						0		0	0	1	1		No SG at family level
Alopoglossus_copii	Gymnophthalmidae	Sauria	0						0		0	0	1	1		No SG at family level
Anotosaura_collaris	Gymnophthalmidae	Sauria	0						0		0	0	1	1		No SG at family level
Arthrosaura_kockii	Gymnophthalmidae	Sauria	0						0		0	0	1	1		No SG at family level
Arthrosaura_reticulata	Gymnophthalmidae	Sauria	0						0		0	0	1	1		No SG at family level
Bachia_barbouri	Gymnophthalmidae	Sauria	0						0		0	0	1	1		No SG at family level
Bachia_bicolor	Gymnophthalmidae	Sauria	0						0	0	0	1	1	1	4	Ecological Study	Ramos-Pallares 2015
Bachia_bresslaui	Gymnophthalmidae	Sauria	0						0		0	0	1	1		No SG at family level
Bachia_dorbignyi	Gymnophthalmidae	Sauria	0						0		0	0	1	1		No SG at family level
Bachia_flavescens	Gymnophthalmidae	Sauria	0						0		0	0	1	1		No SG at family level
Bachia_heteropa	Gymnophthalmidae	Sauria	0						0		0	0	1	1		No SG at family level
Bachia_huallagana	Gymnophthalmidae	Sauria	0						0		0	0	1	1		No SG at family level
Bachia_intermedia	Gymnophthalmidae	Sauria	0						0		0	0	1	1		No SG at family level
Bachia_panoplia	Gymnophthalmidae	Sauria	0						0		0	0	1	1		No SG at family level
Bachia_peruana	Gymnophthalmidae	Sauria	0						0		0	0	1	1		No SG at family level
Bachia_scolecoides	Gymnophthalmidae	Sauria	0						0		0	0	1	1		No SG at family level
Bachia_trisanale	Gymnophthalmidae	Sauria	0						0		0	0	1	1		No SG at family level
Calyptommatus_confusionibus	Gymnophthalmidae	Sauria	0						0		0	0	1	1		No SG at family level
Calyptommatus_leiolepis	Gymnophthalmidae	Sauria	0						0		0	0	1	1		No SG at family level
Calyptommatus_nicterus	Gymnophthalmidae	Sauria	0						0		0	0	1	1		No SG at family level
Calyptommatus_sinebrachiatus	Gymnophthalmidae	Sauria	0						0		0	0	1	1		No SG at family level
Cercosaura_argulus	Gymnophthalmidae	Sauria	0						0		0	0	1	1		No SG at family level
Cercosaura_eigenmanni	Gymnophthalmidae	Sauria	0						0		0	0	1	1		No SG at family level
Cercosaura_ocellata	Gymnophthalmidae	Sauria	0						0		0	0	1	1		No SG at family level
Cercosaura_oshaughnessyi	Gymnophthalmidae	Sauria	0						0		0	0	1	1		No SG at family level
Cercosaura_quadrilineata	Gymnophthalmidae	Sauria	0						0		0	0	1	1		No SG at family level
Cercosaura_schreibersii	Gymnophthalmidae	Sauria	0						0		0	0	1	1		No SG at family level
Colobodactylus_dalcyanus	Gymnophthalmidae	Sauria	0						0		0	0	1	1		No SG at family level
Colobodactylus_taunayi	Gymnophthalmidae	Sauria	0						0		0	0	1	1		No SG at family level
Colobosaura_mentalis	Gymnophthalmidae	Sauria	0						0		0	0	1	1		No SG at family level
Colobosaura_modesta	Gymnophthalmidae	Sauria	0						0		0	0	1	1		No SG at family level
Colobosauroides_cearensis	Gymnophthalmidae	Sauria	0						0		0	0	1	1		No SG at family level
Ecpleopus_gaudichaudii	Gymnophthalmidae	Sauria	0						0		0	0	1	1		No SG at family level
Gymnophthalmus_cryptus	Gymnophthalmidae	Sauria	0						0		0	0	1	1		No SG at family level
Gymnophthalmus_leucomystax	Gymnophthalmidae	Sauria	0						0		0	0	1	1		No SG at family level
Gymnophthalmus_pleei	Gymnophthalmidae	Sauria	0						0		0	0	1	1		No SG at family level
Gymnophthalmus_speciosus	Gymnophthalmidae	Sauria	0						0		0	0	1	1		No SG at family level
Gymnophthalmus_underwoodi	Gymnophthalmidae	Sauria	0						0		0	0	1	1		No SG at family level
Gymnophthalmus_vanzoi	Gymnophthalmidae	Sauria	0						0		0	0	1	1		No SG at family level
Heterodactylus_imbricatus	Gymnophthalmidae	Sauria	0						0		0	0	1	1		No SG at family level
Iphisa_elegans	Gymnophthalmidae	Sauria	0						0		0	0	1	1		No SG at family level
Leposoma_annectans	Gymnophthalmidae	Sauria	0						0		0	0	1	1		No SG at family level
Leposoma_baturitensis	Gymnophthalmidae	Sauria	0						0		0	0	1	1		No SG at family level
Leposoma_guianense	Gymnophthalmidae	Sauria	0						0		0	0	1	1		No SG at family level
Leposoma_nanodactylus	Gymnophthalmidae	Sauria	0						0		0	0	1	1		No SG at family level
Leposoma_osvaldoi	Gymnophthalmidae	Sauria	0						0		0	0	1	1		No SG at family level
Leposoma_parietale	Gymnophthalmidae	Sauria	0						0		0	0	1	1		No SG at family level
Leposoma_percarinatum	Gymnophthalmidae	Sauria	0						0		0	0	1	1		No SG at family level
Leposoma_puk	Gymnophthalmidae	Sauria	0						0		0	0	1	1		No SG at family level
Leposoma_scincoides	Gymnophthalmidae	Sauria	0						0		0	0	1	1		No SG at family level
Leposoma_southi	Gymnophthalmidae	Sauria	0						0		0	0	1	1		No SG at family level
Micrablepharus_atticolus	Gymnophthalmidae	Sauria	0						0		0	0	1	1		No SG at family level
Micrablepharus_maximiliani	Gymnophthalmidae	Sauria	0						0		0	0	1	1		No SG at family level
Neusticurus_bicarinatus	Gymnophthalmidae	Sauria	0						0		0	0	1	1		No SG at family level
Neusticurus_rudis	Gymnophthalmidae	Sauria	0						0		0	0	1	1		No SG at family level
Nothobachia_ablephara	Gymnophthalmidae	Sauria	0						0		0	0	1	1		No SG at family level
Petracola_ventrimaculatus	Gymnophthalmidae	Sauria	0						0		0	0	1	1		No SG at family level
Pholidobolus_macbrydei	Gymnophthalmidae	Sauria	0						0		0	0	1	1		No SG at family level
Pholidobolus_montium	Gymnophthalmidae	Sauria	0						0		0	0	1	1		No SG at family level
Placosoma_cordylinum	Gymnophthalmidae	Sauria	0						0		0	0	1	1		No SG at family level
Placosoma_glabellum	Gymnophthalmidae	Sauria	0						0		0	0	1	1		No SG at family level
Potamites_ecpleopus	Gymnophthalmidae	Sauria	0						0		0	0	1	1		No SG at family level
Potamites_juruazensis	Gymnophthalmidae	Sauria	0						0		0	0	1	1		No SG at family level
Procellosaurinus_erythrocercus	Gymnophthalmidae	Sauria	0						0		0	0	1	1		No SG at family level
Procellosaurinus_tetradactylus	Gymnophthalmidae	Sauria	0						0		0	0	1	1		No SG at family level
Proctoporus_bolivianus	Gymnophthalmidae	Sauria	0						0		0	0	1	1		No SG at family level
Proctoporus_guentheri	Gymnophthalmidae	Sauria	0						0		0	0	1	1		No SG at family level
Proctoporus_pachyurus	Gymnophthalmidae	Sauria	0						0		0	0	1	1		No SG at family level
Proctoporus_subsolanus	Gymnophthalmidae	Sauria	0						0		0	0	1	1		No SG at family level
Proctoporus_sucullucu	Gymnophthalmidae	Sauria	0						0		0	0	1	1		No SG at family level
Proctoporus_unsaacae	Gymnophthalmidae	Sauria	0						0		0	0	1	1		No SG at family level
Psilophthalmus_paeminosus	Gymnophthalmidae	Sauria	0						0		0	0	1	1		No SG at family level
Ptychoglossus_brevifrontalis	Gymnophthalmidae	Sauria	0						0		0	0	1	1		No SG at family level
Rhachisaurus_brachylepis	Gymnophthalmidae	Sauria	0						0		0	0	1	1		No SG at family level
Riama_colomaromani	Gymnophthalmidae	Sauria	0						0		0	0	1	1		No SG at family level
Riama_simoterus	Gymnophthalmidae	Sauria	0						0		0	0	1	1		No SG at family level
Riama_unicolor	Gymnophthalmidae	Sauria	0						0		0	0	1	1		No SG at family level
Stenolepis_ridleyi	Gymnophthalmidae	Sauria	0						0		0	0	1	1		No SG at family level
Tretioscincus_agilis	Gymnophthalmidae	Sauria	0						0		0	0	1	1		No SG at family level
Tretioscincus_oriximinensis	Gymnophthalmidae	Sauria	0						0		0	0	1	1		No SG at family level
Vanzosaura_rubricauda	Gymnophthalmidae	Sauria	0						0		0	0	1	1		No SG at family level
Heloderma_suspectum	Helodermatidae	Sauria	0						0	0	0	1	1	1	148	Well studied species
Amblyrhynchus_cristatus	Iguanidae	Sauria	0	1		1			0	0	1	1	1	1	81	Reports of Care	Somma 2003 (references therein)
Brachylophus_fasciatus	Iguanidae	Sauria	0			1			0	0	1	1	1	1	10	Reports of Care	Somma 2003 (references therein)
Brachylophus_vitiensis	Iguanidae	Sauria	0	1		1			0	0	1	1	1	1	13	Reports of Care	Morrison et al. 2009; Somma 2003 (references therein)
Conolophus_pallidus	Iguanidae	Sauria	0	1		1			0	0	1	1	1	1	16	Reports of Care	Somma 2003 (references therein)
Conolophus_subcristatus	Iguanidae	Sauria	0	1		1			0	0	1	1	1	1	31	Reports of Care	Doody et al. 2013 (references therein); Somma 2003 (references therein)
Ctenosaura_acanthura	Iguanidae	Sauria	0						0		0	0	1	1		No SG at family level
Ctenosaura_bakeri	Iguanidae	Sauria	0						0		0	0	1	1		No SG at family level
Ctenosaura_flavidorsalis	Iguanidae	Sauria	0						0		0	0	1	1		No SG at family level
Ctenosaura_hemilopha	Iguanidae	Sauria	0						0		0	0	1	1		No SG at family level
Ctenosaura_melanosterna	Iguanidae	Sauria	0						0		0	0	1	1		No SG at family level
Ctenosaura_oaxacana	Iguanidae	Sauria	0						0		0	0	1	1		No SG at family level
Ctenosaura_oedirhina	Iguanidae	Sauria	0						0		0	0	1	1		No SG at family level
Ctenosaura_palearis	Iguanidae	Sauria	0						0		0	0	1	1		No SG at family level
Ctenosaura_pectinata	Iguanidae	Sauria	0						0		0	0	1	1		No SG at family level
Ctenosaura_quinquecarinata	Iguanidae	Sauria	0						0		0	0	1	1		No SG at family level
Ctenosaura_similis	Iguanidae	Sauria	0						0		0	0	1	1		No SG at family level
Cyclura_carinata	Iguanidae	Sauria	0	1		1			0	0	1	1	1	1	12	Reports of Care	Doody et al. 2013 (references therein); Somma 2003 (references therein)
Cyclura_collei	Iguanidae	Sauria	0	1		1			0	0	1	1	1	1	6	Reports of Care	Somma 2003 (references therein)
Cyclura_cornuta	Iguanidae	Sauria	0	1		1			0	0	1	1	1	1	21	Reports of Care	Somma 2003 (references therein)
Cyclura_cychlura	Iguanidae	Sauria	0	1		1			0	0	1	1	1	1	24	Reports of Care	Knapp et al. 2006; Somma 2003 (references therein)
Cyclura_nubila	Iguanidae	Sauria	0	1		1			0	0	1	1	1	1	15	Reports of Care	Somma 2003 (references therein)
Cyclura_pinguis	Iguanidae	Sauria	0	1					0		0	0	1	1		Reports of Care	Doody et al. 2013 (references therein)
Cyclura_ricordi	Iguanidae	Sauria	0						0		0	0	1	1		No SG at family level
Cyclura_rileyi	Iguanidae	Sauria	0	1					0		0	0	1	1		Reports of Care	Doody et al. 2013 (references therein)
Dipsosaurus_dorsalis	Iguanidae	Sauria	0						0	0	0	1	1	1	152	Well studied species
Iguana_delicatissima	Iguanidae	Sauria	0						0		0	0	1	1		No SG at family level
Iguana_iguana	Iguanidae	Sauria	0	1		1			0	0	1	1	1	1	1362	Reports of Care; Well studied species	Somma 2003 (references therein)
Sauromalus_ater	Iguanidae	Sauria	0						0		0	0	1	1		No SG at family level	Somma 2003 (references therein)
Sauromalus_hispidus	Iguanidae	Sauria	0						0		0	0	1	1		No SG at family level
Sauromalus_klauberi	Iguanidae	Sauria	0						0		0	0	1	1		No SG at family level
Sauromalus_varius	Iguanidae	Sauria	0			1			0	0	1	1	1	1	6	Reports of Care	Somma 2003 (references therein)
Acanthodactylus_beershebensis	Lacertidae	Sauria	0						0	0	0	1	1	1	9	Ecological Study	Hawlena et al. 2006
Atlantolacerta_andreanskyi	Lacertidae	Sauria	0					1	1	0	0	1	1	1	4	Reports of Care	Somma 2003 (references therein)
Gallotia_galloti	Lacertidae	Sauria	0						0	0	0	1	1	1	149	Well studied species
Iberolacerta_monticola	Lacertidae	Sauria	0						0	0	0	1	1	1	18	Ecological Study	Rua and Galan 2003; Moreira and Barata 2005
Lacerta_agilis	Lacertidae	Sauria	0		1				0	0	1	1	1	1	255	Reports of Care; Well studied species	Somma 2003 (references therein)
Lacerta_viridis	Lacertidae	Sauria	0		1				0	0	1	1	1	1	216	Reports of Care; Well studied species	Somma 2003 (references therein)
Podarcis_bocagei	Lacertidae	Sauria	0						0	0	0	1	1	1	53	Ecological Study	Galan 2004; 1997
Podarcis_muralis	Lacertidae	Sauria	0						0	0	0	1	1	1	247	Well studied species
Psammodromus_algirus	Lacertidae	Sauria	0	1					0	0	0	1	1	1	132	Reports of Care; Well studied species	Iraeta et al. 2007
Timon_lepidus	Lacertidae	Sauria	0	1		1			0	0	1	1	1	1	24	Reports of Care	Somma 2003 (references therein)
Zootoca_vivipara	Lacertidae	Sauria	0/1					1	1			0	0	1		Not included in analyses	Somma 2003 (references therein); Bringsøe 2012
Leiocephalus_schreibersii	Leiocephalidae	Sauria	0					1	1	0	0	1	1	1	1	Reports of Care	Jenssen 1989; Somma 2003 (references therein)
Liolaemus_bibronii	Liolaemidae	Sauria	0						0	0	0	1	1	1	12	Ecological Study	Medina and Ibarguengoytia 2010
Liolaemus_boulengeri	Liolaemidae	Sauria	0						0	0	0	1	1	1	21	Ecological Study	Medina and Ibarguengoytia 2010
Liolaemus_elongatus	Liolaemidae	Sauria	1	1				1	1	0		1	1	1	23	Reports of Care; Reports of Social Grouping	Halloy et al. 2007; 2013
Liolaemus_huacahuasicus	Liolaemidae	Sauria	1			1		1	1	1		1	1	1	0	Reports of Care; Reports of Social Grouping	Halloy and Halloy 1997 in Davis et al. 2010 Appendix S2
Liolaemus_kingii	Liolaemidae	Sauria	1				1		0	0		1	1	1	5	Reports of Care	Ibargüengoytía et al. 2002
Liolaemus_leopardinus	Liolaemidae	Sauria	1					1	1	0		1	1	1	4	Reports of Care; Reports of Social Grouping	Fox and Shipman 2003
Liolaemus_lineomaculatus	Liolaemidae	Sauria	1						0	0		1	1	1	14	Ecological Study	Medina and Ibarguengoytia 2010
Liolaemus_pictus	Liolaemidae	Sauria	1						0	0		1	1	1	23	Ecological Study	Ibargüengoytía and Cussac 1996
Phymaturus_antofagastensis	Liolaemidae	Sauria	1			1		1	1	0		1	1	1	4	Reports of Care; Reports of Social Grouping	Halloy et al. 2005; Halloy 2007 (references therein)
Phymaturus_calcogaster	Liolaemidae	Sauria	1					1	1			0	0	0		Not included in analyses	Halloy et al. 2013
Phymaturus_palluma	Liolaemidae	Sauria	1					1	1	0		1	1	1	20	Reports of Care; Reports of Social Grouping	Halloy et al. 2006; Halloy 2007 (references therein)
Callisaurus_draconoides	Phrynosomatidae	Sauria	0						0	0	0	1	1	1	41	Ecological Study	Frost and Bergmann 2012
Phrynosoma_cornutum	Phrynosomatidae	Sauria	0						0	0	0	1	1	1	61	Ecological Study	Endriss et al. 2007
Sceloporus_jarrovii	Phrynosomatidae	Sauria	1					1	1	1		1	1	1	63	Reports of Social Grouping	Congdon 1979; Ruby 1977
Sceloporus_mucronatus	Phrynosomatidae	Sauria	1						0	0		1	1	1	16	Ecological Study	Lemos-Espinal 1997a;b
Sceloporus_occidentalis	Phrynosomatidae	Sauria	0						0	0	0	1	1	1	202	Well studied species
Sceloporus_orcutti	Phrynosomatidae	Sauria	0	1					0	0	0	1	1	1	8	Reports of Care	Somma 2003 (references therein)
Sceloporus_torquatus	Phrynosomatidae	Sauria	1						0	0		1	1	1	18	Ecological Study	Ortiz et al. 2001
Sceloporus_undulatus	Phrynosomatidae	Sauria	0	1					0	0	0	1	1	1	273	Reports of Care; Well studied species	Angilletta et al 2009; Warner and Andrews 2002
Sceloporus_zosteromus	Phrynosomatidae	Sauria	0	1					0	0	0	1	1	1	3	Reports of Care	Duvall et al. 1979
Urosaurus_bicarinatus	Phrynosomatidae	Sauria	0						0	0	0	1	1	1	10	Ecological Study	Ramirez-Bautista et al. 1995
Urosaurus_ornatus	Phrynosomatidae	Sauria	0						0	0	0	1	1	1	106	Well studied species	Somma 2003 (references therein)
Uta_stansburiana	Phrynosomatidae	Sauria	0						0	0	0	1	1	1	164	Well studied species
Phyllodactylus_lanei	Phyllodactylidae	Sauria	0	1	1				0	0	1	1	1	1	8	Reports of Care	Somma 2003 (references therein)
Ptyodactylus_hasselquistii	Phyllodactylidae	Sauria	0	1		1			0	0	1	1	1	1	22	Reports of Care	Somma 2003 (references therein)
Ptyodactylus_oudrii	Phyllodactylidae	Sauria	0	1	1			1	1	0	1	1	1	1	4	Reports of Care; Reports of Social Grouping	Mateo and Cuadrado 2012; Somma 2003 (references therein)
Tarentola_annularis	Phyllodactylidae	Sauria	0			1			0	0	1	1	1	1	24	Reports of Care	Somma 2003 (references therein)
Tarentola_mauritanica	Phyllodactylidae	Sauria	0	1	1	1			0	0	1	1	1	1	87	Reports of Care	Somma 2003 (references therein)
Aprasia_aurita	Pygopodidae	Sauria	0						0		0	0	1	1		No SG at family level
Aprasia_fusca	Pygopodidae	Sauria	0						0		0	0	1	1		No SG at family level
Aprasia_inaurita	Pygopodidae	Sauria	0						0		0	0	1	1		No SG at family level
Aprasia_parapulchella	Pygopodidae	Sauria	0						0		0	0	1	1		No SG at family level
Aprasia_picturata	Pygopodidae	Sauria	0						0		0	0	1	1		No SG at family level
Aprasia_pseudopulchella	Pygopodidae	Sauria	0						0		0	0	1	1		No SG at family level
Aprasia_pulchella	Pygopodidae	Sauria	0						0		0	0	1	1		No SG at family level
Aprasia_repens	Pygopodidae	Sauria	0						0		0	0	1	1		No SG at family level
Aprasia_smithi	Pygopodidae	Sauria	0						0		0	0	1	1		No SG at family level
Aprasia_striolata	Pygopodidae	Sauria	0						0		0	0	1	1		No SG at family level
Delma_australis	Pygopodidae	Sauria	0						0		0	0	1	1		No SG at family level
Delma_borea	Pygopodidae	Sauria	0						0		0	0	1	1		No SG at family level
Delma_butleri	Pygopodidae	Sauria	0						0		0	0	1	1		No SG at family level
Delma_concinna	Pygopodidae	Sauria	0						0		0	0	1	1		No SG at family level
Delma_fraseri	Pygopodidae	Sauria	0						0		0	0	1	1		No SG at family level
Delma_grayii	Pygopodidae	Sauria	0						0		0	0	1	1		No SG at family level
Delma_impar	Pygopodidae	Sauria	0						0		0	0	1	1		No SG at family level
Delma_inornata	Pygopodidae	Sauria	0						0		0	0	1	1		No SG at family level
Delma_labialis	Pygopodidae	Sauria	0						0		0	0	1	1		No SG at family level
Delma_mitella	Pygopodidae	Sauria	0						0		0	0	1	1		No SG at family level
Delma_molleri	Pygopodidae	Sauria	0						0		0	0	1	1		No SG at family level
Delma_nasuta	Pygopodidae	Sauria	0						0		0	0	1	1		No SG at family level
Delma_pax	Pygopodidae	Sauria	0						0		0	0	1	1		No SG at family level
Delma_tincta	Pygopodidae	Sauria	0						0		0	0	1	1		No SG at family level
Delma_torquata	Pygopodidae	Sauria	0						0		0	0	1	1		No SG at family level
Lialis_burtonis	Pygopodidae	Sauria	0						0		0	0	1	1		No SG at family level	Somma 2003 (references therein)
Lialis_jicari	Pygopodidae	Sauria	0						0		0	0	1	1		No SG at family level
Ophidiocephalus_taeniatus	Pygopodidae	Sauria	0						0		0	0	1	1		No SG at family level
Paradelma_orientalis	Pygopodidae	Sauria	0						0		0	0	1	1		No SG at family level
Pletholax_gracilis	Pygopodidae	Sauria	0						0		0	0	1	1		No SG at family level
Pygopus_lepidopodus	Pygopodidae	Sauria	0						0		0	0	1	1		No SG at family level
Pygopus_nigriceps	Pygopodidae	Sauria	0						0		0	0	1	1		No SG at family level
Allengreerus_ronhoseri	Scincidae	Sauria	0						1			0	0	0		Not included in analyses	Hoser 2009
Bassiana_duperreyi	Scincidae	Sauria	0	1					0	0	0	1	1	1	53	Reports of Care	Telemco et al. 2009
Bellatorias_frerei	Scincidae	Sauria	1					1	1	1		1	1	1	1	Reports of Care; Reports of Social Grouping	Fuller et al 2005; Shah et al. 2003
Bellatorias_major	Scincidae	Sauria	1						1	1		1	1	1	20	Reports of Social Grouping	Osterwalder et al., 2004
Calyptotis_scutirostrum	Scincidae	Sauria	0	1	1				0	0	1	1	1	1	1	Reports of Care	Somma 2003 (references therein)
Cautula_zia	Scincidae	Sauria	0	1	1				0	0	1	1	1	1	2	Reports of Care	Somma 2003 (references therein)
Chalcides_chalcides	Scincidae	Sauria	1						0	0		1	1	1	224	Well studied species
Corucia_zebrata	Scincidae	Sauria	1			1	1	1	1	0		1	1	1	21	Reports of Care; Reports of Social Grouping	Hagen et al. 2013; Somma 2003 (references therein); Gardner et al. 2015 (references therein)
Ctenotus_robustus	Scincidae	Sauria	0	1					0	0	0	1	1	1	14	Reports of Care	Taylor 2004
Ctenotus_taeniolatus	Scincidae	Sauria	0						0	0	0	1	1	1	19	Ecological Study	Taylor 2004
Cyclodina_ornata	Scincidae	Sauria	1				1		0	0		1	1	1	3	Reports of Care	Somma 2003 (references therein)
Egernia_cunninghami	Scincidae	Sauria	1	1		1	1	1	1			0	0	0		Not included in analyses	Gardner et al. 2001; Gardner et al. 2002; Stow et al. 2001; Stow and Sunnucks 2004; Somma 2003 (references therein)
Egernia_inornata	Scincidae	Sauria	1						1	0		1	1	1	9	Reports of Social Grouping	Bourne et al. 2011
Egernia_kingii	Scincidae	Sauria	1					1	1	1		1	1	1	8	Reports of Care; Reports of Social Grouping	Arena and Wooller 2004; Masters and Shine 2003
Egernia_kintorei	Scincidae	Sauria	1					1	1	1		1	1	1	4	Reports of Care; Reports of Social Grouping	McAlpin et al. 2011; Somma 2003 (references therein)
Egernia_modesta	Scincidae	Sauria	1					1	1	0		1	1	1	5	Reports of Care; Reports of Social Grouping	Milton et al. 1987; Somma 2003 (references therein)
Egernia_napoleonis	Scincidae	Sauria	1					1	1	0		1	1	1	7	Reports of Care; Reports of Social Grouping	Christie et al. 2012; Somma 2003 (references therein)
Egernia_rugosa	Scincidae	Sauria	1					1	1			0	0	0		Not included in analyses	Bull and Baghurst 1998; Chapple 2003; Somma 2003 (references therein);
Egernia_saxatilis	Scincidae	Sauria	1					1	1	1		1	1	1	8	Reports of Care; Reports of Social Grouping	O' Connor and Shine 2003; 2004; Somma 2003 (references therein); Gardner et al. 2015 (references therein)
Egernia_slateri	Scincidae	Sauria	1					1	1			0	0	0		Not included in analyses	Pavey et al. 2010; Fenner et al. 2012
Egernia_stokesii	Scincidae	Sauria	1				1	1	1	1		1	1	1	32	Reports of Care; Reports of Social Grouping	Gardner et al. 2001; 2002; 2007;Duffield and Bull 2002; Lanham and Bull 2004; Somma 2003 (references therein)
Egernia_striata	Scincidae	Sauria	1					1	1	0		1	1	1	3	Reports of Care; Reports of Social Grouping	Pianka and Giles; 1982; Somma 2003 (references therein); Gardner et al. 2015 (references therein)
Egernia_striolata	Scincidae	Sauria	1					1	1			0	0	0		Not included in analyses	Michael 2010; Duckett 2012; Gardner et al. 2015 (references therein)
Egernia_whitii	Scincidae	Sauria	1					1	1	1		1	1	1	32	Reports of Care; Reports of Social Grouping	While et al. 2009a;b; Chapple and Keogh 2005; 2006; Somma 2003 (references therein)
Eulamprus_quoyii	Scincidae	Sauria	1				1		0	0		1	1	1	25	Reports of Care	Somma 2003 (references therein)
Eumeces_algeriensis	Scincidae	Sauria	0		1				0	0	1	1	1	1	10	Reports of Care	Somma 2003 (references therein)
Eumeces_insularis	Scincidae	Sauria	0	1	1	1					1	0	0	0		Not included in analyses	Somma 2003 (references therein)
Eumeces_obtusirostris	Scincidae	Sauria	0		1						1	0	0	0		Not included in analyses	Somma 2003 (references therein)
Eumeces_okadae	Scincidae	Sauria	0		1	1					1	0	0	0		Not included in analyses	Somma 2003 (references therein)
Eumeces_schneideri	Scincidae	Sauria	0		1				0	0	1	1	1	1	20	Reports of Care	Somma 2003 (references therein)
Gnypetoscincus_queenslandiae	Scincidae	Sauria	1					1	1	1		1	1	1	10	Reports of Care; Reports of Social Grouping	Sumner 2006; Somma 2003 (references therein)
Mabuya_longicaudata	Scincidae	Sauria	0	1		1					1	0	0	0		Not included in analyses	Huang and Pike 2011
Mabuya_macrorhyncha	Scincidae	Sauria	1				1		0	0		1	1	1	12	Reports of Care	Somma 2003 (references therein)
Neoseps_reynoldsi	Scincidae	Sauria	0		1						1	0	0	0		Not included in analyses	Somma 2003 (references therein)
Niveoscincus_ocellatus	Scincidae	Sauria	1						0	0		1	1	1	38	Ecological Study	Wapstra et al. 2010
Oligosoma_grande	Scincidae	Sauria	1				1	1	1	1		1	1	1	23	Reports of Care; Reports of Social Grouping	Eifler and Eifler 1999; Berry 2005; Tocher 2009
Oligosoma_otagense	Scincidae	Sauria	1				1	1	1	0		1	1	1	20	Reports of Care; Reports of Social Grouping	Germano 2007; Somma 2003 (references therein)
Oligosoma_smithi	Scincidae	Sauria	1				1		0	0		1	1	1	7	Reports of Care	Somma 2003 (references therein)
Plestiodon_anthracinus	Scincidae	Sauria	0	1	1	1			0	0	1	1	1	1	1	Reports of Care	Somma 2003 (references therein)
Plestiodon_callicephalus	Scincidae	Sauria	0		1			1	1	0	1	1	1	1	0	Reports of Care; Reports of Social Grouping	Penilla-Juárez et al. 2012; Somma 2003 (references therein)
Plestiodon_capito	Scincidae	Sauria	0		1	1			0	0	1	1	1	1	0	Reports of Care	Somma 2003 (references therein)
Plestiodon_chinensis	Scincidae	Sauria	0	1	1	1			0	0	1	1	1	1	8	Reports of Care	Somma 2003 (references therein)
Plestiodon_copei	Scincidae	Sauria	1					1	1	0		1	1	1	0	Reports of Care; Reports of Social Grouping	Somma 2003 (references therein)
Plestiodon_egregius	Scincidae	Sauria	0	1	1	1			0	0	1	1	1	1	2	Reports of Care	Somma 2003 (references therein)
Plestiodon_elegans	Scincidae	Sauria	0		1	1			0	0	1	1	1	1	7	Reports of Care	Somma 2003 (references therein)
Plestiodon_fasciatus	Scincidae	Sauria	0	1	1	1		1	1	0	1	1	1	1	13	Reports of Care; Reports of Social Grouping	Bateson 2011; Seburn 1993; Hecnar 1994; Somma 2003 (references therein); Gardner et al. 2015 (references therein)
Plestiodon_inexpectatus	Scincidae	Sauria	0	1	1				0	0	1	1	1	1	5	Reports of Care	Somma 2003 (references therein)
Plestiodon_laticeps	Scincidae	Sauria	0	1	1	1		1	1	0	1	1	1	1	4	Reports of Care; Reports of Social Grouping	Vitt and Cooper 1985; Somma 2003 (references therein)
Plestiodon_latiscutatus	Scincidae	Sauria	0		1				0	0	1	1	1	1	8	Reports of Care	Hasegawa 1990; 1994; Somma 2003 (references therein)
Plestiodon_lynxe	Scincidae	Sauria	1					1	1	0		1	1	1	3	Reports of Care; Reports of Social Grouping	Somma 2003 (references therein)
Plestiodon_multivirgatus	Scincidae	Sauria	0	1	1			1	1	0	1	1	1	1	3	Reports of Care; Reports of Social Grouping	Somma 2003 (references therein)
Plestiodon_obsoletus	Scincidae	Sauria	0	1	1	1		1	1	0	1	1	1	1	1	Reports of Care; Reports of Social Grouping	Fitch 1955; Somma 2003 (references therein)
Plestiodon_quadrilineatus	Scincidae	Sauria	0		1	1			0	0	1	1	1	1	0	Reports of Care	Somma 2003 (references therein)
Plestiodon_septentrionalis	Scincidae	Sauria	0	1	1	1	1	1	1	0	1	1	1	1	1	Reports of Care; Reports of Social Grouping	Somma 2003 (references therein)
Plestiodon_skiltonianus	Scincidae	Sauria	0	1	1	1			0	0	1	1	1	1	5	Reports of Care	Somma 2003 (references therein)
Plestiodon_tetragrammus	Scincidae	Sauria	0		1				0	0	1	1	1	1	1	Reports of Care	Somma 2003 (references therein)
Saproscincus_mustelinus	Scincidae	Sauria	0	1	1				0	0	1	1	1	1	3	Reports of Care	Somma 2003 (references therein)
Sphenomorphus_indicus	Scincidae	Sauria	1						0	0		1	1	1	15	Ecological Study	Ji et al. 2006; Huang 1996
Tiliqua_rugosa	Scincidae	Sauria	1		1		1	1	1	0		1	1	1	169	Reports of Care; Reports of Social Grouping	Lancaster et al. 2012; Somma 2003 (references therein); Gardner et al. 2015) references therein
Tiliqua_scincoides	Scincidae	Sauria	1		1	1		1	1	0		1	1	1	54	Reports of Care; Reports of Social Grouping	Somma 2003 (references therein)
Trachylepis_capensis	Scincidae	Sauria	0/1				1		0			0	0	1		Not included in analyses	Somma 2003 (references therein)
Shinisaurus_crocodilurus	Shinisauridae	Sauria	1						0		0	0	1	1		No SG at family level	Somma 2003 (references therein)
Aristelliger_georgeensis	Sphaerodactylidae	Sauria	0						0		0	0	1	1		No SG at family level
Aristelliger_lar	Sphaerodactylidae	Sauria	0						0		0	0	1	1		No SG at family level
Aristelliger_praesignis	Sphaerodactylidae	Sauria	0						0		0	0	1	1		No SG at family level
Coleodactylus_amazonicus	Sphaerodactylidae	Sauria	0						0		0	0	1	1		No SG at family level
Coleodactylus_brachystoma	Sphaerodactylidae	Sauria	0						0		0	0	1	1		No SG at family level
Coleodactylus_meridionalis	Sphaerodactylidae	Sauria	0						0		0	0	1	1		No SG at family level
Coleodactylus_natalensis	Sphaerodactylidae	Sauria	0						0		0	0	1	1		No SG at family level
Coleodactylus_septentrionalis	Sphaerodactylidae	Sauria	0						0		0	0	1	1		No SG at family level
Euleptes_europaea	Sphaerodactylidae	Sauria	0						0		0	0	1	1		No SG at family level
Gonatodes_albogularis	Sphaerodactylidae	Sauria	0						0		0	0	1	1		No SG at family level
Gonatodes_alexandermendesi	Sphaerodactylidae	Sauria	0						0		0	0	1	1		No SG at family level
Gonatodes_annularis	Sphaerodactylidae	Sauria	0						0		0	0	1	1		No SG at family level
Gonatodes_antillensis	Sphaerodactylidae	Sauria	0						0		0	0	1	1		No SG at family level
Gonatodes_caudiscutatus	Sphaerodactylidae	Sauria	0						0		0	0	1	1		No SG at family level
Gonatodes_ceciliae	Sphaerodactylidae	Sauria	0						0		0	0	1	1		No SG at family level
Gonatodes_concinnatus	Sphaerodactylidae	Sauria	0						0		0	0	1	1		No SG at family level
Gonatodes_daudini	Sphaerodactylidae	Sauria	0						0		0	0	1	1		No SG at family level
Gonatodes_eladioi	Sphaerodactylidae	Sauria	0						0		0	0	1	1		No SG at family level
Gonatodes_falconensis	Sphaerodactylidae	Sauria	0						0		0	0	1	1		No SG at family level
Gonatodes_hasemani	Sphaerodactylidae	Sauria	0						0		0	0	1	1		No SG at family level
Gonatodes_humeralis	Sphaerodactylidae	Sauria	0						0		0	0	1	1		No SG at family level
Gonatodes_infernalis	Sphaerodactylidae	Sauria	0						0		0	0	1	1		No SG at family level
Gonatodes_ocellatus	Sphaerodactylidae	Sauria	0						0		0	0	1	1		No SG at family level
Gonatodes_petersi	Sphaerodactylidae	Sauria	0						0		0	0	1	1		No SG at family level
Gonatodes_purpurogularis	Sphaerodactylidae	Sauria	0						0		0	0	1	1		No SG at family level
Gonatodes_seigliei	Sphaerodactylidae	Sauria	0						0		0	0	1	1		No SG at family level
Gonatodes_superciliaris	Sphaerodactylidae	Sauria	0						0		0	0	1	1		No SG at family level
Gonatodes_taniae	Sphaerodactylidae	Sauria	0						0		0	0	1	1		No SG at family level
Gonatodes_vittatus	Sphaerodactylidae	Sauria	0	1					0	0	0	1	1	1	6	Reports of Care	Somma 2003 (references therein)
Lepidoblepharis_festae	Sphaerodactylidae	Sauria	0						0		0	0	1	1		No SG at family level
Lepidoblepharis_xanthostigma	Sphaerodactylidae	Sauria	0						0		0	0	1	1		No SG at family level
Pristurus_abdelkuri	Sphaerodactylidae	Sauria	0						0		0	0	1	1		No SG at family level
Pristurus_carteri	Sphaerodactylidae	Sauria	0						0		0	0	1	1		No SG at family level
Pristurus_celerrimus	Sphaerodactylidae	Sauria	0						0		0	0	1	1		No SG at family level
Pristurus_crucifer	Sphaerodactylidae	Sauria	0						0		0	0	1	1		No SG at family level
Pristurus_flavipunctatus	Sphaerodactylidae	Sauria	0						0		0	0	1	1		No SG at family level
Pristurus_guichardi	Sphaerodactylidae	Sauria	0						0		0	0	1	1		No SG at family level
Pristurus_insignis	Sphaerodactylidae	Sauria	0						0		0	0	1	1		No SG at family level
Pristurus_minimus	Sphaerodactylidae	Sauria	0						0		0	0	1	1		No SG at family level
Pristurus_rupestris	Sphaerodactylidae	Sauria	0						0		0	0	1	1		No SG at family level
Pristurus_sokotranus	Sphaerodactylidae	Sauria	0						0		0	0	1	1		No SG at family level
Pristurus_somalicus	Sphaerodactylidae	Sauria	0						0		0	0	1	1		No SG at family level
Pseudogonatodes_guianensis	Sphaerodactylidae	Sauria	0						0		0	0	1	1		No SG at family level
Pseudogonatodes_lunulatus	Sphaerodactylidae	Sauria	0						0		0	0	1	1		No SG at family level
Pseudogonatodes_manessi	Sphaerodactylidae	Sauria	0						0		0	0	1	1		No SG at family level
Quedenfeldtia_moerens	Sphaerodactylidae	Sauria	0						0		0	0	1	1		No SG at family level
Quedenfeldtia_trachyblepharus	Sphaerodactylidae	Sauria	0						0		0	0	1	1		No SG at family level
Saurodactylus_fasciatus	Sphaerodactylidae	Sauria	0						0		0	0	1	1		No SG at family level
Saurodactylus_mauritanicus	Sphaerodactylidae	Sauria	0						0		0	0	1	1		No SG at family level
Sphaerodactylus_altavelensis	Sphaerodactylidae	Sauria	0						0		0	0	1	1		No SG at family level
Sphaerodactylus_argus	Sphaerodactylidae	Sauria	0						0		0	0	1	1		No SG at family level
Sphaerodactylus_armstrongi	Sphaerodactylidae	Sauria	0						0		0	0	1	1		No SG at family level
Sphaerodactylus_cinereus	Sphaerodactylidae	Sauria	0						0		0	0	1	1		No SG at family level
Sphaerodactylus_copei	Sphaerodactylidae	Sauria	0						0		0	0	1	1		No SG at family level
Sphaerodactylus_cricoderus	Sphaerodactylidae	Sauria	0						0		0	0	1	1		No SG at family level
Sphaerodactylus_cryphius	Sphaerodactylidae	Sauria	0						0		0	0	1	1		No SG at family level
Sphaerodactylus_darlingtoni	Sphaerodactylidae	Sauria	0						0		0	0	1	1		No SG at family level
Sphaerodactylus_elegans	Sphaerodactylidae	Sauria	0						0		0	0	1	1		No SG at family level
Sphaerodactylus_elegantulus	Sphaerodactylidae	Sauria	0						0		0	0	1	1		No SG at family level
Sphaerodactylus_fantasticus	Sphaerodactylidae	Sauria	0						0		0	0	1	1		No SG at family level
Sphaerodactylus_gaigeae	Sphaerodactylidae	Sauria	0						0		0	0	1	1		No SG at family level
Sphaerodactylus_glaucus	Sphaerodactylidae	Sauria	0						0		0	0	1	1		No SG at family level
Sphaerodactylus_goniorhynchus	Sphaerodactylidae	Sauria	0						0		0	0	1	1		No SG at family level
Sphaerodactylus_intermedius	Sphaerodactylidae	Sauria	0						0		0	0	1	1		No SG at family level
Sphaerodactylus_kirbyi	Sphaerodactylidae	Sauria	0						0		0	0	1	1		No SG at family level
Sphaerodactylus_klauberi	Sphaerodactylidae	Sauria	0						0		0	0	1	1		No SG at family level
Sphaerodactylus_leucaster	Sphaerodactylidae	Sauria	0						0		0	0	1	1		No SG at family level
Sphaerodactylus_macrolepis	Sphaerodactylidae	Sauria	0						0		0	0	1	1		No SG at family level
Sphaerodactylus_microlepis	Sphaerodactylidae	Sauria	0						0		0	0	1	1		No SG at family level
Sphaerodactylus_molei	Sphaerodactylidae	Sauria	0						0		0	0	1	1		No SG at family level
Sphaerodactylus_nicholsi	Sphaerodactylidae	Sauria	0						0		0	0	1	1		No SG at family level
Sphaerodactylus_nigropunctatus	Sphaerodactylidae	Sauria	0						0		0	0	1	1		No SG at family level
Sphaerodactylus_notatus	Sphaerodactylidae	Sauria	0						0		0	0	1	1		No SG at family level
Sphaerodactylus_ocoae	Sphaerodactylidae	Sauria	0						0		0	0	1	1		No SG at family level
Sphaerodactylus_oliveri	Sphaerodactylidae	Sauria	0						0		0	0	1	1		No SG at family level
Sphaerodactylus_parvus	Sphaerodactylidae	Sauria	0						0		0	0	1	1		No SG at family level
Sphaerodactylus_ramsdeni	Sphaerodactylidae	Sauria	0						0		0	0	1	1		No SG at family level
Sphaerodactylus_richardi	Sphaerodactylidae	Sauria	0						0		0	0	1	1		No SG at family level
Sphaerodactylus_roosevelti	Sphaerodactylidae	Sauria	0						0		0	0	1	1		No SG at family level
Sphaerodactylus_sabanus	Sphaerodactylidae	Sauria	0						0		0	0	1	1		No SG at family level
Sphaerodactylus_schwartzi	Sphaerodactylidae	Sauria	0						0		0	0	1	1		No SG at family level
Sphaerodactylus_semasiops	Sphaerodactylidae	Sauria	0						0		0	0	1	1		No SG at family level
Sphaerodactylus_shrevei	Sphaerodactylidae	Sauria	0						0		0	0	1	1		No SG at family level
Sphaerodactylus_sputator	Sphaerodactylidae	Sauria	0						0		0	0	1	1		No SG at family level
Sphaerodactylus_thompsoni	Sphaerodactylidae	Sauria	0						0		0	0	1	1		No SG at family level
Sphaerodactylus_torrei	Sphaerodactylidae	Sauria	0						0		0	0	1	1		No SG at family level
Sphaerodactylus_townsendi	Sphaerodactylidae	Sauria	0						0		0	0	1	1		No SG at family level
Sphaerodactylus_vincenti	Sphaerodactylidae	Sauria	0						0		0	0	1	1		No SG at family level
Teratoscincus_microlepis	Sphaerodactylidae	Sauria	0						0		0	0	1	1		No SG at family level
Teratoscincus_przewalskii	Sphaerodactylidae	Sauria	0						0		0	0	1	1		No SG at family level
Teratoscincus_roborowskii	Sphaerodactylidae	Sauria	0						0		0	0	1	1		No SG at family level
Teratoscincus_scincus	Sphaerodactylidae	Sauria	0			1			0	0	1	1	1	1	19	Reports of Care	Somma 2003 (references therein)
Ameiva_ameiva	Teiidae	Sauria	0						0	0	0	1	1	1	192	Well studied species
Ameiva_auberi	Teiidae	Sauria	0						0		0	0	1	1		No SG at family level
Ameiva_bifrontata	Teiidae	Sauria	0						0		0	0	1	1		No SG at family level
Ameiva_chrysolaema	Teiidae	Sauria	0						0		0	0	1	1		No SG at family level
Ameiva_corax	Teiidae	Sauria	0						0		0	0	1	1		No SG at family level
Ameiva_dorsalis	Teiidae	Sauria	0						0		0	0	1	1		No SG at family level
Ameiva_erythrocephala	Teiidae	Sauria	0						0		0	0	1	1		No SG at family level
Ameiva_exsul	Teiidae	Sauria	0						0		0	0	1	1		No SG at family level
Ameiva_festiva	Teiidae	Sauria	0						0		0	0	1	1		No SG at family level
Ameiva_fuscata	Teiidae	Sauria	0						0		0	0	1	1		No SG at family level
Ameiva_griswoldi	Teiidae	Sauria	0						0		0	0	1	1		No SG at family level
Ameiva_leberi	Teiidae	Sauria	0						0		0	0	1	1		No SG at family level
Ameiva_lineolata	Teiidae	Sauria	0						0		0	0	1	1		No SG at family level
Ameiva_maynardi	Teiidae	Sauria	0						0		0	0	1	1		No SG at family level
Ameiva_plei	Teiidae	Sauria	0						0		0	0	1	1		No SG at family level
Ameiva_pluvianotata	Teiidae	Sauria	0						0		0	0	1	1		No SG at family level
Ameiva_polops	Teiidae	Sauria	0						0	0	0	1	1	1	12	Ecological Study	Fitzgerald 2015
Ameiva_quadrilineata	Teiidae	Sauria	0						0		0	0	1	1		No SG at family level
Ameiva_taeniura	Teiidae	Sauria	0						0		0	0	1	1		No SG at family level
Ameiva_undulata	Teiidae	Sauria	0						0		0	0	1	1		No SG at family level
Ameiva_wetmorei	Teiidae	Sauria	0						0		0	0	1	1		No SG at family level
Aspidoscelis_burti	Teiidae	Sauria	0						0		0	0	1	1		No SG at family level
Aspidoscelis_ceralbensis	Teiidae	Sauria	0						0		0	0	1	1		No SG at family level
Aspidoscelis_communis	Teiidae	Sauria	0						0		0	0	1	1		No SG at family level
Aspidoscelis_costatus	Teiidae	Sauria	0						0		0	0	1	1		No SG at family level
Aspidoscelis_deppei	Teiidae	Sauria	0						0		0	0	1	1		No SG at family level
Aspidoscelis_gularis	Teiidae	Sauria	0						0		0	0	1	1		No SG at family level
Aspidoscelis_guttatus	Teiidae	Sauria	0						0		0	0	1	1		No SG at family level
Aspidoscelis_hyperythrus	Teiidae	Sauria	0						0		0	0	1	1		No SG at family level
Aspidoscelis_inornatus	Teiidae	Sauria	0						0		0	0	1	1		No SG at family level
Aspidoscelis_laredoensis	Teiidae	Sauria	0						0		0	0	1	1		No SG at family level
Aspidoscelis_lineattissimus	Teiidae	Sauria	0						0		0	0	1	1		No SG at family level
Aspidoscelis_marmoratus	Teiidae	Sauria	0						0	0	0	1	1	1	5	Ecological Study	Gadsen and Castaneda 2013
Aspidoscelis_sexlineatus	Teiidae	Sauria	0						0		0	0	1	1		No SG at family level
Aspidoscelis_tigris	Teiidae	Sauria	0						0		0	0	1	1		No SG at family level
Aspidoscelis_velox	Teiidae	Sauria	0						0		0	0	1	1		No SG at family level
Callopistes_flavipunctatus	Teiidae	Sauria	0						0		0	0	1	1		No SG at family level
Callopistes_maculatus	Teiidae	Sauria	0						0		0	0	1	1		No SG at family level
Cnemidophorus_arenivagus	Teiidae	Sauria	0						0		0	0	1	1		No SG at family level
Cnemidophorus_gramivagus	Teiidae	Sauria	0						0		0	0	1	1		No SG at family level
Cnemidophorus_lacertoides	Teiidae	Sauria	0						0		0	0	1	1		No SG at family level
Cnemidophorus_lemniscatus	Teiidae	Sauria	0						0		0	0	1	1		No SG at family level
Cnemidophorus_longicaudus	Teiidae	Sauria	0						0		0	0	1	1		No SG at family level
Cnemidophorus_ocellifer	Teiidae	Sauria	0						0		0	0	1	1		No SG at family level
Cnemidophorus_vanzoi	Teiidae	Sauria	0						0		0	0	1	1		No SG at family level
Crocodilurus_amazonicus	Teiidae	Sauria	0						0		0	0	1	1		No SG at family level
Dicrodon_guttulatum	Teiidae	Sauria	0						0		0	0	1	1		No SG at family level
Dracaena_guianensis	Teiidae	Sauria	0						0		0	0	1	1		No SG at family level
Kentropyx_altamazonica	Teiidae	Sauria	0						0		0	0	1	1		No SG at family level
Kentropyx_calcarata	Teiidae	Sauria	0						0		0	0	1	1		No SG at family level
Kentropyx_paulensis	Teiidae	Sauria	0						0		0	0	1	1		No SG at family level
Kentropyx_pelviceps	Teiidae	Sauria	0						0		0	0	1	1		No SG at family level
Kentropyx_striata	Teiidae	Sauria	0						0		0	0	1	1		No SG at family level
Kentropyx_vanzoi	Teiidae	Sauria	0						0		0	0	1	1		No SG at family level
Kentropyx_viridistriga	Teiidae	Sauria	0						0	0	0	1	1	1	3	Ecological Study	Ortiz et al. 2016
Teius_teyou	Teiidae	Sauria	0						0		0	0	1	1		No SG at family level
Tupinambis_duseni	Teiidae	Sauria	0						0		0	0	1	1		No SG at family level
Tupinambis_longilineus	Teiidae	Sauria	0						0		0	0	1	1		No SG at family level
Tupinambis_merianae	Teiidae	Sauria	0	1	1	1			0	0	1	1	1	1	95	Reports of Care	Pernas et al. 2012; Somma 2003 (references therein)
Tupinambis_quadrilineatus	Teiidae	Sauria	0						0		0	0	1	1		No SG at family level
Tupinambis_rufescens	Teiidae	Sauria	0	1		1			0	0	1	1	1	1	13	Reports of Care	Somma 2003 (references therein)
Tupinambis_teguixin	Teiidae	Sauria	0		1				0	0	1	1	1	1	49	Reports of Care	Somma 2003 (references therein)
Microlophus_albemarlensis	Tropiduridae	Sauria	0	1		1			0	0	1	1	1	1	9	Reports of Care	Somma 2003 (references therein)
Microlophus_delanonis	Tropiduridae	Sauria	0	1		1			0	0	1	1	1	1	1	Reports of Care	Somma 2003 (references therein)
Microlophus_grayii	Tropiduridae	Sauria	0	1		1			0	0	1	1	1	1	3	Reports of Care	Somma 2003 (references therein)
Plica_plica	Tropiduridae	Sauria	0						0	0	0	1	1	1	941	Well studied species
Tropidurus_itambere	Tropiduridae	Sauria	0						0	0	0	1	1	1	23	Ecological Study	Sluys 1993
Tropidurus_torquatus	Tropiduridae	Sauria	0						0	0	0	1	1	1	69	Ecological Study	Ortiz et al. 2014;
Uracentron_flaviceps	Tropiduridae	Sauria	0					1	1	0	0	1	1	1	3	Reports of Care; Reports of Social Grouping	Vitt and Zani 1996; Somma 2003 (references therein)
Varanus_acanthurus	Varanidae	Sauria	0	1					0		0	0	1	1		Reports of Care	Doody et al. 2013 (refs therein); Somma 2003 (references therein)
Varanus_albigularis	Varanidae	Sauria	0						0	0	0	1	1	1	16	Reports of Care; Ecological Study	Phillips and Millar 1998
Varanus_baritji	Varanidae	Sauria	0						0		0	0	1	1		No SG at family level
Varanus_beccarii	Varanidae	Sauria	0			1			0	0	1	1	1	1	8	Reports of Care	Somma 2003 (references therein)
Varanus_bengalensis	Varanidae	Sauria	0	1			1		0		1	0	1	1		Reports of Care	Doody et al. 2013 (refs therein); Somma 2003 (references therein)
Varanus_boehmei	Varanidae	Sauria	0						0		0	0	1	1		No SG at family level
Varanus_brevicauda	Varanidae	Sauria	0						0		0	0	1	1		No SG at family level
Varanus_bushi	Varanidae	Sauria	0						0		0	0	1	1		No SG at family level
Varanus_caerulivirens	Varanidae	Sauria	0						0		0	0	1	1		No SG at family level
Varanus_caudolineatus	Varanidae	Sauria	0						0		0	0	1	1		No SG at family level
Varanus_cerambonensis	Varanidae	Sauria	0						0		0	0	1	1		No SG at family level
Varanus_doreanus	Varanidae	Sauria	0						0		0	0	1	1		No SG at family level
Varanus_dumerilii	Varanidae	Sauria	0						0		0	0	1	1		No SG at family level
Varanus_eremius	Varanidae	Sauria	0						0		0	0	1	1		No SG at family level
Varanus_exanthematicus	Varanidae	Sauria	0	1					0		0	0	1	1		Reports of Care	Doody et al. 2013 (refs therein); Somma 2003 (references therein)
Varanus_finschi	Varanidae	Sauria	0						0		0	0	1	1		No SG at family level
Varanus_flavescens	Varanidae	Sauria	0						0		0	0	1	1		No SG at family level
Varanus_giganteus	Varanidae	Sauria	0			1			0	0	1	1	1	1	7	Reports of Care	Somma 2003 (references therein)
Varanus_gilleni	Varanidae	Sauria	0						0		0	0	1	1		No SG at family level
Varanus_glauerti	Varanidae	Sauria	0						0		0	0	1	1		No SG at family level
Varanus_glebopalma	Varanidae	Sauria	0						0		0	0	1	1		No SG at family level
Varanus_gouldii	Varanidae	Sauria	0						0		0	0	1	1		No SG at family level
Varanus_griseus	Varanidae	Sauria	0	1		1			0	0	1	1	1	1	49	Reports of Care	Doody et al. 2013 (references therein); Somma 2003 (references therein)
Varanus_indicus	Varanidae	Sauria	0						0		0	0	1	1		No SG at family level
Varanus_jobiensis	Varanidae	Sauria	0						0		0	0	1	1		No SG at family level
Varanus_keithhornei	Varanidae	Sauria	0						0		0	0	1	1		No SG at family level
Varanus_kingorum	Varanidae	Sauria	0						0		0	0	1	1		No SG at family level
Varanus_komodoensis	Varanidae	Sauria	0	1		1			0	0	1	1	1	1	81	Reports of Care; Ecological Study	Doody et al. 2013 (references therein); Somma 2003 (references therein)
Varanus_macraei	Varanidae	Sauria	0						0		0	0	1	1		No SG at family level
Varanus_marmoratus	Varanidae	Sauria	0						0		0	0	1	1		No SG at family level
Varanus_melinus	Varanidae	Sauria	0						0		0	0	1	1		No SG at family level
Varanus_mertensi	Varanidae	Sauria	0						0		0	0	1	1		No SG at family level
Varanus_mitchelli	Varanidae	Sauria	0						0		0	0	1	1		No SG at family level	Somma 2003 (references therein)
Varanus_niloticus	Varanidae	Sauria	0						0		0	0	1	1		No SG at family level	Somma 2003 (references therein)
Varanus_olivaceus	Varanidae	Sauria	0						0		0	0	1	1		No SG at family level
Varanus_panoptes	Varanidae	Sauria	0	1					0	0	0	1	1	1	21	Reports of Care	Doody et al. 2013; Somma 2003 (references therein)
Varanus_pilbarensis	Varanidae	Sauria	0						0		0	0	1	1		No SG at family level
Varanus_prasinus	Varanidae	Sauria	0			1			0	0	1	1	1	1	12	Reports of Care	Somma 2003 (references therein)
Varanus_primordius	Varanidae	Sauria	0						0		0	0	1	1		No SG at family level
Varanus_rainerguentheri	Varanidae	Sauria	0						0		0	0	1	1		No SG at family level
Varanus_rosenbergi	Varanidae	Sauria	0	1		1			0	0	1	1	1	1	15	Reports of Care	Rismiller et al. 2010; Doody et al. 2013 (references therein); Somma 2003 (references therein)
Varanus_rudicollis	Varanidae	Sauria	0						0		0	0	1	1		No SG at family level
Varanus_salvadorii	Varanidae	Sauria	0						0		0	0	1	1		No SG at family level
Varanus_salvator	Varanidae	Sauria	0	1	1				0	0	1	1	1	1	65	Reports of Care	Doody et al. 2013 (refs therein); Somma 2003 (references therein)
Varanus_scalaris	Varanidae	Sauria	0						0		0	0	1	1		No SG at family level
Varanus_semiremex	Varanidae	Sauria	0						0		0	0	1	1		No SG at family level
Varanus_spenceri	Varanidae	Sauria	0	1					0		0	0	1	1		Reports of Care	Doody et al. 2013 (refs therein);
Varanus_storri	Varanidae	Sauria	0						0		0	0	1	1		No SG at family level
Varanus_timorensis	Varanidae	Sauria	0						0		0	0	1	1		No SG at family level
Varanus_tristis	Varanidae	Sauria	0						0		0	0	1	1		No SG at family level
Varanus_varius	Varanidae	Sauria	0				1		0	0	1	1	1	1	42	Reports of Care	Somma 2003 (references therein)
Varanus_yemenensis	Varanidae	Sauria	0						0		0	0	1	1		No SG at family level
Varanus_yuwonoi	Varanidae	Sauria	0						0		0	0	1	1		No SG at family level
Xantusia_henshawi	Xantusiidae	Sauria	1				1		0	0		1	1	1	4	Reports of Care	Somma 2003 (references therein)
Xantusia_riversiana	Xantusiidae	Sauria	1					1	1	0		1	1	1	9	Reports of Care; Reports of Social Grouping	Davis et al. 2010 (references therein)
Xantusia_vigilis	Xantusiidae	Sauria	1				1	1	1	1		1	1	1	24	Reports of Care; Reports of Social Grouping	Davis et al. 2010; Somma 2003 (references therein)
Xenosaurus_grandis	Xenosauridae	Sauria	1						0	0		1	1	1	11	Ecological Study	Lemos-Espinal et al 2003; Gastón Zamora-Abrego et al. 2007
Xenosaurus_newmanorum	Xenosauridae	Sauria	1					1	1			0	0	0		Not included in analyses	Lemos-Espinal et al. 1997c; Gardner et al. 2015 (references therein); Somma 2003 (references therein)
Xenosaurus_phalaroanthereon	Xenosauridae	Sauria	1					1	1			0	0	0		Not included in analyses	Lemos-Espinal and Smith 2005
Xenosaurus_platyceps	Xenosauridae	Sauria	1					1	1	0		1	1	1	10	Reports of Care; Reports of Social Grouping	Lemos-Espinal 2004; Somma 2003 (references therein)
Boa_constrictor	Boidae	Serpentes	1		1	1	1		0	0		1	1	1	288	Reports of Care; Well studied species	Somma 2003 (references therein)
Corallus_hortulanus	Boidae	Serpentes	1		1				0	0		1	1	1	26	Reports of Care	Somma 2003 (references therein)
Epicrates_cenchria	Boidae	Serpentes	1		1	1	1	1	1	0		1	1	1	32	Reports of Care	Somma 2003 (references therein)
Epicrates_exsul	Boidae	Serpentes	1		1				0	0		1	1	1	1	Reports of Care	Somma 2003 (references therein)
Epicrates_monensis	Boidae	Serpentes	1		1				0	0		1	1	1	7	Reports of Care	Somma 2003 (references therein)
Epicrates_striatus	Boidae	Serpentes	1		1				0	0		1	1	1	4	Reports of Care	Somma 2003 (references therein)
Eunectes_murinus	Boidae	Serpentes	1		1		1		0	0		1	1	1	25	Reports of Care	Somma 2003 (references therein)
Eunectes_notaeus	Boidae	Serpentes	1		1		1		0	0		1	1	1	19	Reports of Care	Somma 2003 (references therein)
Gongylophis_colubrinus	Boidae	Serpentes	1		1				0	0		1	1	1	9	Reports of Care	Somma 2003 (references therein)
Casarea_dussumieri	Bolyeriidae	Serpentes	0						0		0	0	1	1		No SG at family level	Somma 2003 (references therein)
Calabaria_reinhardtii	Calabariidae	Serpentes	0		1				0	0	1	1	1	1	7	Reports of Care	Somma 2003 (references therein)
Ahaetulla_nasuta	Colubridae	Serpentes	1		1				0	0		1	1	1	7	Reports of Care	Somma 2003 (references therein)
Amphiesma_stolatum	Colubridae	Serpentes	0		1				0	0	1	1	1	1	5	Reports of Care	Somma 2003 (references therein)
Atretium_schistosum	Colubridae	Serpentes	0		1				0	0	1	1	1	1	1	Reports of Care	Somma 2003 (references therein)
Boiga_irregularis	Colubridae	Serpentes	0						1	0	0	1	1	1	185	Reports of Social Grouping; Well studied species	Hoser 1980
Clelia_clelia	Colubridae	Serpentes	0		1				0	0	1	1	1	1	45	Reports of Care	Somma 2003 (references therein)
Coronella_austriaca	Colubridae	Serpentes	1						0	0		1	1	1	95	Ecological Study	Luiselli et al. 1996
Diadophis_punctatus	Colubridae	Serpentes	0		1				0	0	1	1	1	1	42	Reports of Care	Somma 2003 (references therein)
Elaphe_climacophora	Colubridae	Serpentes	0		1				0	0	1	1	1	1	24	Reports of Care	Somma 2003 (references therein)
Elaphe_flavolineata	Colubridae	Serpentes	0		1						1	0	0	0		Not included in analyses	Somma 2003 (references therein)
Elaphe_quadrivirgata	Colubridae	Serpentes	0		1	1			0	0	1	1	1	1	80	Reports of Care	Somma 2003 (references therein)
Farancia_abacura	Colubridae	Serpentes	0	1	1				0	0	1	1	1	1	14	Reports of Care	Somma 2003 (references therein)
Farancia_erytrogramma	Colubridae	Serpentes	0		1				0	0	1	1	1	1	3	Reports of Care	Somma 2003 (references therein)
Hemorrhois_hippocrepis	Colubridae	Serpentes	0						0	0	0	1	1	1	8	Ecological Study	Pleguezuelos and Feriché 1999
Heterodon_platirhinos	Colubridae	Serpentes	0	1					0	0	0	1	1	1	21	Reports of Care	Cunnington and Cebek 2005; Doody et al. 2013 (refs therein); Somma 2003 (references therein)
Hierophis_viridiflavus	Colubridae	Serpentes	0						0	0	0	1	1	1	38	Ecological Study	Filipi et al. 2007; Rugiero et al. 2012; Capula et al. 2015
Lampropeltis_triangulum	Colubridae	Serpentes	0	1	1	1			0	0	1	1	1	1	32	Reports of Care	Somma 2003 (references therein)
Natrix_natrix	Colubridae	Serpentes	0	1	1	1			0	0	1	1	1	1	670	Reports of Care; Well studied species	Lowenborg et al. 2010; 2011; Somma 2003 (references therein)
Nerodia_sipedon	Colubridae	Serpentes	1						0	0		1	1	1	130	Ecological Study; Well studied species	Gregory 2004
Orthriophis_taeniurus	Colubridae	Serpentes	0		1	1			0	0	1	1	1	1	11	Reports of Care	Somma 2003 (references therein)
Pantherophis_guttatus	Colubridae	Serpentes	0		1				0	0	1	1	1	1	89	Reports of Care	Somma 2003 (references therein)
Pantherophis_obsoletus	Colubridae	Serpentes	0	1		1			0	0	1	1	1	1	185	Reports of Care; Well studied species	Blouin-Demers et al. 2004
Pituophis_melanoleucus	Colubridae	Serpentes	0	1					0	0	0	1	1	1	97	Reports of Care	Doody et al. 2013 (refs therein); Burger 1998
Pseudoeryx_plicatilis	Colubridae	Serpentes	0		1				0	0	1	1	1	1	4	Reports of Care	Braz et al. 2016; Frota and Yuki 2005
Ptyas_mucosa	Colubridae	Serpentes	0		1				0	0	1	1	1	1	9	Reports of Care	Somma 2003 (references therein)
Rhabdophis_subminiatus	Colubridae	Serpentes	0		1				0	0	1	1	1	1	12	Reports of Care	Somma 2003 (references therein)
Sinonatrix_percarinata	Colubridae	Serpentes	0		1				0	0	1	1	1	1	2	Reports of Care	Somma 2003 (references therein)
Thamnophis_elegans	Colubridae	Serpentes	1						0	0		1	1	1	103	Well studied species
Thamnophis_radix	Colubridae	Serpentes	1						0	0		1	1	1	62	Ecological Study	King and Sandford 2006
Thamnophis_sauritus	Colubridae	Serpentes	1						0	0		1	1	1	12	Ecological Study	Langford et al. 2011
Thamnophis_sirtalis	Colubridae	Serpentes	1						0	0		1	1	1	482	Ecological Study; Well studied species	Larsen et al. 1993; Gregory 2004
Tropidonophis_mairii	Colubridae	Serpentes	0	1	1						1	0	0	0		Not included in analyses	Doody et al. 2009 (references therein); Somma 2003 (references therein); Shine and Brown 2002
Xenochrophis_piscator	Colubridae	Serpentes	0	1	1				0	0	1	1	1	1	20	Reports of Care	Somma 2003 (references therein)
Aspidelaps_scutatus	Elapidae	Serpentes	0		1	1			0	0	1	1	1	1	9	Reports of Care	Somma 2003 (references therein)
Bungarus_caeruleus	Elapidae	Serpentes	0		1				0	0	1	1	1	1	88	Reports of Care	Somma 2003 (references therein)
Bungarus_candidus	Elapidae	Serpentes	0		1				0	0	1	1	1	1	49	Reports of Care	Somma 2003 (references therein)
Bungarus_ceylonicus	Elapidae	Serpentes	0	1	1				0	0	1	1	1	1	3	Reports of Care	Somma 2003 (references therein)
Bungarus_fasciatus	Elapidae	Serpentes	0		1				0	0	1	1	1	1	205	Reports of Care	Somma 2003 (references therein)
Bungarus_multicinctus	Elapidae	Serpentes	0						0	0	0	1	1	1	261	Well studied species
Laticauda_colubrina	Elapidae	Serpentes	0	1	1	1			0	0	1	1	1	1	49	Reports of Care	Somma 2003 (references therein)
Laticauda_saintgironsi	Elapidae	Serpentes	0						0	0	0	1	1	1	19	Ecological Study	Bonnet 2015
Laticauda_semifasciata	Elapidae	Serpentes	0		1						1	0	0	0		Not included in analyses	Somma 2003 (references therein)
Naja_atra	Elapidae	Serpentes	0		1				0	0	1	1	1	1	564	Reports of Care	Somma 2003 (references therein)
Naja_kaouthia	Elapidae	Serpentes	0		1	1			0	0	1	1	1	1	245	Reports of Care	Somma 2003 (references therein)
Naja_melanoleuca	Elapidae	Serpentes	0		1	1			0	0	1	1	1	1	79	Reports of Care	Somma 2003 (references therein)
Naja_naja	Elapidae	Serpentes	0	1	1	1			0	0	1	1	1	1	2551	Reports of Care	Somma 2003 (references therein)
Naja_nigricollis	Elapidae	Serpentes	0						0	0	0	1	1	1	368	Well studied species	Somma 2003 (references therein)
Naja_oxiana	Elapidae	Serpentes	0		1						1	0	0	0		Not included in analyses	Somma 2003 (references therein)
Naja_siamensis	Elapidae	Serpentes	0		1				0	0	1	1	1	1	156	Reports of Care	Somma 2003 (references therein)
Naja_sputatrix	Elapidae	Serpentes	0		1	1					1	0	0	0		Not included in analyses	Somma 2003 (references therein)
Naja_sumatrana	Elapidae	Serpentes	0		1				0	0	1	1	1	1	14	Reports of Care	Somma 2003 (references therein)
Notechis_scutatus	Elapidae	Serpentes	1						0	0		1	1	1	196	Ecological Study; Well studied species	Aubret and Shine 2009
Ophiophagus_hannah	Elapidae	Serpentes	0	1	1	1			0	0	1	1	1	1	184	Reports of Care	Somma 2003 (references therein)
Pseudonaja_textilis	Elapidae	Serpentes	0	1	1	1			1	0	1	1	1	1	125	Reports of Social Grouping	Hoser 1980; Somma 2003 (references therein)
Rhinoplocephalus_nigrescens	Elapidae	Serpentes	1						0	0		1	1	1	16	Ecological Study	Webb et al. 2015
Bitia_hydroides	Homalopsidae	Serpentes	1						0		0	0	1	1		No SG at family level
Cantoria_violacea	Homalopsidae	Serpentes	1						0		0	0	1	1		No SG at family level
Cerberus_australis	Homalopsidae	Serpentes	1						0		0	0	1	1		No SG at family level
Cerberus_microlepis	Homalopsidae	Serpentes	1						0		0	0	1	1		No SG at family level
Cerberus_rynchops	Homalopsidae	Serpentes	1						0		0	0	1	1		No SG at family level	Somma 2003 (references therein)
Enhydris_bocourti	Homalopsidae	Serpentes	1						0		0	0	1	1		No SG at family level
Enhydris_chinensis	Homalopsidae	Serpentes	1						0		0	0	1	1		No SG at family level
Enhydris_enhydris	Homalopsidae	Serpentes	1						0		0	0	1	1		No SG at family level
Enhydris_innominata	Homalopsidae	Serpentes	1						0		0	0	1	1		No SG at family level
Enhydris_jagorii	Homalopsidae	Serpentes	1						0		0	0	1	1		No SG at family level
Enhydris_longicauda	Homalopsidae	Serpentes	1						0		0	0	1	1		No SG at family level
Enhydris_matannensis	Homalopsidae	Serpentes	1						0		0	0	1	1		No SG at family level
Enhydris_plumbea	Homalopsidae	Serpentes	1						0		0	0	1	1		No SG at family level
Enhydris_polylepis	Homalopsidae	Serpentes	1						0		0	0	1	1		No SG at family level
Enhydris_punctata	Homalopsidae	Serpentes	1						0		0	0	1	1		No SG at family level
Erpeton_tentaculatum	Homalopsidae	Serpentes	1						0		0	0	1	1		No SG at family level
Fordonia_leucobalia	Homalopsidae	Serpentes	1						0		0	0	1	1		No SG at family level
Gerarda_prevostiana	Homalopsidae	Serpentes	1						0		0	0	1	1		No SG at family level
Homalopsis_buccata	Homalopsidae	Serpentes	1						0		0	0	1	1		No SG at family level
Myron_richardsonii	Homalopsidae	Serpentes	1						0		0	0	1	1		No SG at family level
Alluaudina_bellyi	Lamprophiidae	Serpentes	0						0		0	0	1	1		No SG at family level
Amblyodipsas_dimidiata	Lamprophiidae	Serpentes	0						0		0	0	1	1		No SG at family level
Amblyodipsas_polylepis	Lamprophiidae	Serpentes	0						0		0	0	1	1		No SG at family level
Amplorhinus_multimaculatus	Lamprophiidae	Serpentes	1						0		0	0	1	1		No SG at family level
Aparallactus_capensis	Lamprophiidae	Serpentes	0						0		0	0	1	1		No SG at family level
Aparallactus_guentheri	Lamprophiidae	Serpentes	0						0		0	0	1	1		No SG at family level
Aparallactus_modestus	Lamprophiidae	Serpentes	0						0		0	0	1	1		No SG at family level
Aparallactus_werneri	Lamprophiidae	Serpentes	0						0		0	0	1	1		No SG at family level
Atractaspis_bibronii	Lamprophiidae	Serpentes	0						0		0	0	1	1		No SG at family level
Atractaspis_boulengeri	Lamprophiidae	Serpentes	0						0		0	0	1	1		No SG at family level
Atractaspis_corpulenta	Lamprophiidae	Serpentes	0						0		0	0	1	1		No SG at family level
Atractaspis_irregularis	Lamprophiidae	Serpentes	0						0		0	0	1	1		No SG at family level
Atractaspis_microlepidota	Lamprophiidae	Serpentes	0						0		0	0	1	1		No SG at family level	Somma 2003 (references therein)
Atractaspis_micropholis	Lamprophiidae	Serpentes	0						0		0	0	1	1		No SG at family level
Bibilava_epistibes	Lamprophiidae	Serpentes	0						0		0	0	1	1		No SG at family level
Bibilava_infrasignatus	Lamprophiidae	Serpentes	0						0		0	0	1	1		No SG at family level
Bibilava_lateralis	Lamprophiidae	Serpentes	0						0		0	0	1	1		No SG at family level
Bibilava_martae	Lamprophiidae	Serpentes	0						0		0	0	1	1		No SG at family level
Bibilava_stumpffi	Lamprophiidae	Serpentes	0						0		0	0	1	1		No SG at family level
Bothrolycus_ater	Lamprophiidae	Serpentes	0						0		0	0	1	1		No SG at family level
Bothrophthalmus_brunneus	Lamprophiidae	Serpentes	0						0		0	0	1	1		No SG at family level
Bothrophthalmus_lineatus	Lamprophiidae	Serpentes	0						0		0	0	1	1		No SG at family level
Buhoma_depressiceps	Lamprophiidae	Serpentes	0						0		0	0	1	1		No SG at family level
Buhoma_procterae	Lamprophiidae	Serpentes	0						0		0	0	1	1		No SG at family level
Compsophis_albiventris	Lamprophiidae	Serpentes	0						0		0	0	1	1		No SG at family level
Compsophis_boulengeri	Lamprophiidae	Serpentes	0						0		0	0	1	1		No SG at family level
Compsophis_infralineatus	Lamprophiidae	Serpentes	0						0		0	0	1	1		No SG at family level
Compsophis_laphystius	Lamprophiidae	Serpentes	0						0		0	0	1	1		No SG at family level
Dipsina_multimaculata	Lamprophiidae	Serpentes	0						0		0	0	1	1		No SG at family level
Ditypophis_vivax	Lamprophiidae	Serpentes	0						0		0	0	1	1		No SG at family level
Dromicodryas_bernieri	Lamprophiidae	Serpentes	0						0		0	0	1	1		No SG at family level
Dromicodryas_quadrilineatus	Lamprophiidae	Serpentes	0						0		0	0	1	1		No SG at family level
Duberria_lutrix	Lamprophiidae	Serpentes	1						0		0	0	1	1		No SG at family level
Duberria_variegata	Lamprophiidae	Serpentes	1						0		0	0	1	1		No SG at family level
Gonionotophis_brussauxi	Lamprophiidae	Serpentes	0						0		0	0	1	1		No SG at family level
Hemirhagerrhis_hildebrandtii	Lamprophiidae	Serpentes	0						0		0	0	1	1		No SG at family level
Hemirhagerrhis_kelleri	Lamprophiidae	Serpentes	0						0		0	0	1	1		No SG at family level
Hemirhagerrhis_viperina	Lamprophiidae	Serpentes	0						0		0	0	1	1		No SG at family level
Heteroliodon_occipitalis	Lamprophiidae	Serpentes	0						0		0	0	1	1		No SG at family level
Homoroselaps_lacteus	Lamprophiidae	Serpentes	0						0		0	0	1	1		No SG at family level
Hormonotus_modestus	Lamprophiidae	Serpentes	0						0		0	0	1	1		No SG at family level
Ithycyphus_miniatus	Lamprophiidae	Serpentes	0						0		0	0	1	1		No SG at family level
Ithycyphus_oursi	Lamprophiidae	Serpentes	0						0		0	0	1	1		No SG at family level
Lamprophis_aurora	Lamprophiidae	Serpentes	0						0		0	0	1	1		No SG at family level
Lamprophis_fiskii	Lamprophiidae	Serpentes	0						0		0	0	1	1		No SG at family level
Lamprophis_fuliginosus	Lamprophiidae	Serpentes	0						0		0	0	1	1		No SG at family level
Lamprophis_fuscus	Lamprophiidae	Serpentes	0						0		0	0	1	1		No SG at family level
Lamprophis_guttatus	Lamprophiidae	Serpentes	0						0		0	0	1	1		No SG at family level
Lamprophis_inornatus	Lamprophiidae	Serpentes	0						0		0	0	1	1		No SG at family level
Lamprophis_lineatus	Lamprophiidae	Serpentes	0						0		0	0	1	1		No SG at family level
Lamprophis_olivaceus	Lamprophiidae	Serpentes	0						0		0	0	1	1		No SG at family level
Lamprophis_swazicus	Lamprophiidae	Serpentes	0						0		0	0	1	1		No SG at family level
Lamprophis_virgatus	Lamprophiidae	Serpentes	0						0		0	0	1	1		No SG at family level
Langaha_madagascariensis	Lamprophiidae	Serpentes	0						0		0	0	1	1		No SG at family level
Leioheterodon_geayi	Lamprophiidae	Serpentes	0						0		0	0	1	1		No SG at family level
Leioheterodon_madagascariensis	Lamprophiidae	Serpentes	0		1				0	0	1	1	1	1	3	Reports of Care	Mori and Randriamboavonjy 2010
Leioheterodon_modestus	Lamprophiidae	Serpentes	0						0		0	0	1	1		No SG at family level
Liophidium_chabaudi	Lamprophiidae	Serpentes	0						0		0	0	1	1		No SG at family level
Liophidium_mayottensis	Lamprophiidae	Serpentes	0						0		0	0	1	1		No SG at family level
Liophidium_rhodogaster	Lamprophiidae	Serpentes	0						0		0	0	1	1		No SG at family level
Liophidium_therezieni	Lamprophiidae	Serpentes	0						0		0	0	1	1		No SG at family level
Liophidium_torquatum	Lamprophiidae	Serpentes	0						0		0	0	1	1		No SG at family level
Liophidium_vaillanti	Lamprophiidae	Serpentes	0						0		0	0	1	1		No SG at family level
Liopholidophis_dimorphus	Lamprophiidae	Serpentes	0						0		0	0	1	1		No SG at family level
Liopholidophis_dolicocercus	Lamprophiidae	Serpentes	0						0		0	0	1	1		No SG at family level
Liopholidophis_sexlineatus	Lamprophiidae	Serpentes	1						0		0	0	1	1		No SG at family level
Lycodonomorphus_laevissimus	Lamprophiidae	Serpentes	0						0		0	0	1	1		No SG at family level
Lycodonomorphus_rufulus	Lamprophiidae	Serpentes	0						0		0	0	1	1		No SG at family level
Lycodonomorphus_whytii	Lamprophiidae	Serpentes	0						0		0	0	1	1		No SG at family level
Lycodryas_sanctijohannis	Lamprophiidae	Serpentes	1						0		0	0	1	1		No SG at family level
Lycophidion_capense	Lamprophiidae	Serpentes	0						0		0	0	1	1		No SG at family level
Lycophidion_laterale	Lamprophiidae	Serpentes	0						0		0	0	1	1		No SG at family level
Lycophidion_nigromaculatum	Lamprophiidae	Serpentes	0						0		0	0	1	1		No SG at family level
Lycophidion_ornatum	Lamprophiidae	Serpentes	0						0		0	0	1	1		No SG at family level
Macrelaps_microlepidotus	Lamprophiidae	Serpentes	0						0		0	0	1	1		No SG at family level
Madagascarophis_colubrinus	Lamprophiidae	Serpentes	0						0		0	0	1	1		No SG at family level
Madagascarophis_meridionalis	Lamprophiidae	Serpentes	0						0		0	0	1	1		No SG at family level
Malpolon_moilensis	Lamprophiidae	Serpentes	0						0		0	0	1	1		No SG at family level
Malpolon_monspessulanus	Lamprophiidae	Serpentes	0						0		0	0	1	1		No SG at family level
Mehelya_capensis	Lamprophiidae	Serpentes	0						0		0	0	1	1		No SG at family level
Mehelya_nyassae	Lamprophiidae	Serpentes	0						0		0	0	1	1		No SG at family level
Mehelya_poensis	Lamprophiidae	Serpentes	0						0		0	0	1	1		No SG at family level
Mehelya_stenophthalmus	Lamprophiidae	Serpentes	0						0		0	0	1	1		No SG at family level
Micrelaps_bicoloratus	Lamprophiidae	Serpentes	0						0		0	0	1	1		No SG at family level
Micropisthodon_ochraceus	Lamprophiidae	Serpentes	0						0		0	0	1	1		No SG at family level
Mimophis_mahfalensis	Lamprophiidae	Serpentes	0						0		0	0	1	1		No SG at family level
Oxyrhabdium_leporinum	Lamprophiidae	Serpentes	0						0		0	0	1	1		No SG at family level
Polemon_acanthias	Lamprophiidae	Serpentes	0						0		0	0	1	1		No SG at family level
Polemon_collaris	Lamprophiidae	Serpentes	0						0		0	0	1	1		No SG at family level
Polemon_notatus	Lamprophiidae	Serpentes	0						0		0	0	1	1		No SG at family level
Prosymna_greigerti	Lamprophiidae	Serpentes	0						0		0	0	1	1		No SG at family level
Prosymna_janii	Lamprophiidae	Serpentes	0						0		0	0	1	1		No SG at family level
Prosymna_meleagris	Lamprophiidae	Serpentes	0						0		0	0	1	1		No SG at family level
Prosymna_ruspolii	Lamprophiidae	Serpentes	0						0		0	0	1	1		No SG at family level
Prosymna_visseri	Lamprophiidae	Serpentes	0						0		0	0	1	1		No SG at family level
Psammodynastes_pulverulentus	Lamprophiidae	Serpentes	1						0		0	0	1	1		No SG at family level
Psammophis_angolensis	Lamprophiidae	Serpentes	0						0		0	0	1	1		No SG at family level
Psammophis_biseriatus	Lamprophiidae	Serpentes	0						0		0	0	1	1		No SG at family level
Psammophis_condanarus	Lamprophiidae	Serpentes	0						0		0	0	1	1		No SG at family level
Psammophis_crucifer	Lamprophiidae	Serpentes	0						0		0	0	1	1		No SG at family level
Psammophis_jallae	Lamprophiidae	Serpentes	0						0		0	0	1	1		No SG at family level
Psammophis_leightoni	Lamprophiidae	Serpentes	0						0		0	0	1	1		No SG at family level
Psammophis_leopardinus	Lamprophiidae	Serpentes	0						0		0	0	1	1		No SG at family level
Psammophis_lineatus	Lamprophiidae	Serpentes	0						0		0	0	1	1		No SG at family level
Psammophis_lineolatus	Lamprophiidae	Serpentes	0						0		0	0	1	1		No SG at family level
Psammophis_mossambicus	Lamprophiidae	Serpentes	0						0		0	0	1	1		No SG at family level
Psammophis_notostictus	Lamprophiidae	Serpentes	0						0		0	0	1	1		No SG at family level
Psammophis_orientalis	Lamprophiidae	Serpentes	0						0		0	0	1	1		No SG at family level
Psammophis_phillipsi	Lamprophiidae	Serpentes	0						0		0	0	1	1		No SG at family level
Psammophis_praeornatus	Lamprophiidae	Serpentes	0						0		0	0	1	1		No SG at family level
Psammophis_punctulatus	Lamprophiidae	Serpentes	0						0		0	0	1	1		No SG at family level
Psammophis_rukwae	Lamprophiidae	Serpentes	0						0		0	0	1	1		No SG at family level
Psammophis_schokari	Lamprophiidae	Serpentes	0						0		0	0	1	1		No SG at family level
Psammophis_sibilans	Lamprophiidae	Serpentes	0						0		0	0	1	1		No SG at family level
Psammophis_subtaeniatus	Lamprophiidae	Serpentes	0						0		0	0	1	1		No SG at family level
Psammophis_sudanensis	Lamprophiidae	Serpentes	0						0		0	0	1	1		No SG at family level
Psammophis_tanganicus	Lamprophiidae	Serpentes	0						0		0	0	1	1		No SG at family level
Psammophis_trigrammus	Lamprophiidae	Serpentes	0						0		0	0	1	1		No SG at family level
Psammophylax_acutus	Lamprophiidae	Serpentes	0						0		0	0	1	1		No SG at family level
Psammophylax_rhombeatus	Lamprophiidae	Serpentes	0	1	1				0	0	1	1	1	1	4	Reports of Care	Somma 2003 (references therein)
Psammophylax_tritaeniatus	Lamprophiidae	Serpentes	0		1				0	0	1	1	1	1	2	Reports of Care	Somma 2003 (references therein)
Psammophylax_variabilis	Lamprophiidae	Serpentes	0/1		1				0			0	0	1		Not included in analyses	Somma 2003 (references therein)
Pseudaspis_cana	Lamprophiidae	Serpentes	1						0		0	0	1	1		No SG at family level
Pseudoboodon_lemniscatus	Lamprophiidae	Serpentes	0						0		0	0	1	1		No SG at family level
Pseudoxyrhopus_ambreensis	Lamprophiidae	Serpentes	0						0		0	0	1	1		No SG at family level
Pythonodipsas_carinata	Lamprophiidae	Serpentes	0						0		0	0	1	1		No SG at family level
Rhamphiophis_oxyrhynchus	Lamprophiidae	Serpentes	0						0		0	0	1	1		No SG at family level
Rhamphiophis_rubropunctatus	Lamprophiidae	Serpentes	0						0		0	0	1	1		No SG at family level
Stenophis_betsileanus	Lamprophiidae	Serpentes	0						0		0	0	1	1		No SG at family level
Stenophis_citrinus	Lamprophiidae	Serpentes	1						0		0	0	1	1		No SG at family level
Stenophis_granuliceps	Lamprophiidae	Serpentes	0						0		0	0	1	1		No SG at family level
Stenophis_inopinae	Lamprophiidae	Serpentes	0						0		0	0	1	1		No SG at family level
Stenophis_inornatus	Lamprophiidae	Serpentes	0						0		0	0	1	1		No SG at family level
Stenophis_pseudogranuliceps	Lamprophiidae	Serpentes	1						0		0	0	1	1		No SG at family level
Xenocalamus_transvaalensis	Lamprophiidae	Serpentes	0						0		0	0	1	1		No SG at family level
Leptotyphlops_adleri	Leptotyphlopidae	Serpentes	0						0		0	0	1	1		No SG at family level
Leptotyphlops_albifrons	Leptotyphlopidae	Serpentes	0						0		0	0	1	1		No SG at family level
Leptotyphlops_algeriensis	Leptotyphlopidae	Serpentes	0						0		0	0	1	1		No SG at family level
Leptotyphlops_asbolepis	Leptotyphlopidae	Serpentes	0						0		0	0	1	1		No SG at family level
Leptotyphlops_bicolor	Leptotyphlopidae	Serpentes	0						0		0	0	1	1		No SG at family level
Leptotyphlops_blanfordi	Leptotyphlopidae	Serpentes	0						0		0	0	1	1		No SG at family level
Leptotyphlops_boueti	Leptotyphlopidae	Serpentes	0						0		0	0	1	1		No SG at family level
Leptotyphlops_breuili	Leptotyphlopidae	Serpentes	0						0		0	0	1	1		No SG at family level
Leptotyphlops_carlae	Leptotyphlopidae	Serpentes	0						0		0	0	1	1		No SG at family level
Leptotyphlops_columbi	Leptotyphlopidae	Serpentes	0						0		0	0	1	1		No SG at family level
Leptotyphlops_conjunctus	Leptotyphlopidae	Serpentes	0						0		0	0	1	1		No SG at family level
Leptotyphlops_distanti	Leptotyphlopidae	Serpentes	0						0		0	0	1	1		No SG at family level
Leptotyphlops_dulcis	Leptotyphlopidae	Serpentes	0	1	1				0	0	1	1	1	1	9	Reports of Care	Somma 2003 (references therein)
Leptotyphlops_goudotii	Leptotyphlopidae	Serpentes	0						0		0	0	1	1		No SG at family level
Leptotyphlops_humilis	Leptotyphlopidae	Serpentes	0						0		0	0	1	1		No SG at family level	Somma 2003 (references therein)
Leptotyphlops_leptipilepta	Leptotyphlopidae	Serpentes	0						0		0	0	1	1		No SG at family level
Leptotyphlops_longicaudus	Leptotyphlopidae	Serpentes	0						0		0	0	1	1		No SG at family level
Leptotyphlops_macrolepis	Leptotyphlopidae	Serpentes	0						0		0	0	1	1		No SG at family level
Leptotyphlops_macrorhynchus	Leptotyphlopidae	Serpentes	0						0		0	0	1	1		No SG at family level
Leptotyphlops_nigricans	Leptotyphlopidae	Serpentes	0						0		0	0	1	1		No SG at family level
Leptotyphlops_nigroterminus	Leptotyphlopidae	Serpentes	0						0		0	0	1	1		No SG at family level
Leptotyphlops_occidentalis	Leptotyphlopidae	Serpentes	0						0		0	0	1	1		No SG at family level
Leptotyphlops_pyrites	Leptotyphlopidae	Serpentes	0						0		0	0	1	1		No SG at family level
Leptotyphlops_rouxestevae	Leptotyphlopidae	Serpentes	0						0		0	0	1	1		No SG at family level
Leptotyphlops_scutifrons	Leptotyphlopidae	Serpentes	0						0		0	0	1	1		No SG at family level
Leptotyphlops_septemstriatus	Leptotyphlopidae	Serpentes	0						0		0	0	1	1		No SG at family level
Leptotyphlops_sylvicolus	Leptotyphlopidae	Serpentes	0						0		0	0	1	1		No SG at family level
Antaresia_childreni	Pythonidae	Serpentes	0	1	1				0	0	1	1	1	1	18	Reports of Care	Lourdais et al. 2007; 2008; Stahlschmidt and DeNardo 2009; 2011; Somma 2003 (references therein)
Antaresia_maculosa	Pythonidae	Serpentes	0		1	1		1	1	0	1	1	1	1	2	Reports of Care; Reports of Social Grouping	Somma 2003 (references therein)
Antaresia_perthensis	Pythonidae	Serpentes	0		1				0	0	1	1	1	1	0	Reports of Care	Somma 2003 (references therein)
Antaresia_stimsoni	Pythonidae	Serpentes	0		1				0	0	1	1	1	1	4	Reports of Care	Somma 2003 (references therein)
Apodora_papuana	Pythonidae	Serpentes	0		1				0	0	1	1	1	1	2	Reports of Care	Somma 2003 (references therein)
Aspidites_melanocephalus	Pythonidae	Serpentes	0		1				0	0	1	1	1	1	8	Reports of Care	Somma 2003 (references therein)
Aspidites_ramsayi	Pythonidae	Serpentes	0		1				0	0	1	1	1	1	8	Reports of Care	Somma 2003 (references therein)
Bothrochilus_boa	Pythonidae	Serpentes	0		1				0	0	1	1	1	1	1	Reports of Care	Somma 2003 (references therein)
Leiopython_albertisii	Pythonidae	Serpentes	0		1	1			0	0	1	1	1	1	1	Reports of Care	Somma 2003 (references therein)
Liasis_fuscus	Pythonidae	Serpentes	0	1	1	1			0	0	1	1	1	1	49	Reports of Care	Doody et al. 2013 (refs therein); Somma 2003 (references therein)
Liasis_mackloti	Pythonidae	Serpentes	0		1				0	0	1	1	1	1	6	Reports of Care	Somma 2003 (references therein)
Liasis_olivaceus	Pythonidae	Serpentes	0		1				0	0	1	1	1	1	1	Reports of Care	Somma 2003 (references therein)
Morelia_amethistina	Pythonidae	Serpentes	0		1				0	0	1	1	1	1	6	Reports of Care	Somma 2003 (references therein)
Morelia_boeleni	Pythonidae	Serpentes	0		1				0	0	1	1	1	1	4	Reports of Care	Somma 2003 (references therein)
Morelia_bredli	Pythonidae	Serpentes	0		1				0	0	1	1	1	1	1	Reports of Care	Somma 2003 (references therein)
Morelia_kinghorni	Pythonidae	Serpentes	0		1	1					1	0	0	0		Not included in analyses	Somma 2003 (references therein)
Morelia_oenpelliensis	Pythonidae	Serpentes	0		1				0	0	1	1	1	1	1	Reports of Care	Somma 2003 (references therein)
Morelia_spilota	Pythonidae	Serpentes	0	1	1	1			0	0	1	1	1	1	51	Reports of Care	Somma 2003 (references therein)
Morelia_viridis	Pythonidae	Serpentes	0		1	1			0	0	1	1	1	1	26	Reports of Care	Somma 2003 (references therein)
Python_anchietae	Pythonidae	Serpentes	0		1						1	0	0	0		Not included in analyses	Somma 2003 (references therein)
Python_brongersmai	Pythonidae	Serpentes	0		1				0	0	1	1	1	1	6	Reports of Care	Somma 2003 (references therein)
Python_curtus	Pythonidae	Serpentes	0		1				0	0	1	1	1	1	9	Reports of Care	Somma 2003 (references therein)
Python_molurus	Pythonidae	Serpentes	0		1	1			0	0	1	1	1	1	170	Reports of Care; Well studied species	Somma 2003 (references therein)
Python_regius	Pythonidae	Serpentes	0	1	1	1			0	0	1	1	1	1	157	Reports of Care; Well studied species	Aubret et al. 2003,2005; Somma 2003 (references therein)
Python_reticulatus	Pythonidae	Serpentes	0		1	1					1	0	0	0		Not included in analyses	Somma 2003 (references therein)
Python_sebae	Pythonidae	Serpentes	0		1	1		1	1	0	1	1	1	1	35	Reports of Care; Reports of Social Grouping	Stahlschmidt & DeNardo 2011 (references therein); Somma 2003 (references therein)
Python_timoriensis	Pythonidae	Serpentes	0		1						1	0	0	0		Not included in analyses	Somma 2003 (references therein)
Austrotyphlops_nigrescens	Typhlopidae	Serpentes	0						1			0	0	0		Not included in analyses	Hoser 1980
Agkistrodon_bilineatus	Viperidae	Serpentes	1		1				0	0		1	1	1	37	Reports of Care	Somma 2003 (references therein)
Agkistrodon_contortrix	Viperidae	Serpentes	1			1		1	1	0		1	1	1	300	Reports of Care; Reports of Social Grouping; Well Studied Species	Greene 2002; Somma 2003 (references therein)
Agkistrodon_piscivorus	Viperidae	Serpentes	1					1	1	0		1	1	1	242	Reports of Care; Reports of Social Grouping; Well Studied Species	Hoss et al. 2015;; Hoss and Clark 2014; Greene 2002; Somma 2003 (references therein)
Bitis_gabonica	Viperidae	Serpentes	1						0	0		1	1	1	120	Well studied species
Bothrops_colombiensis	Viperidae	Serpentes	1						0	0		1	1	1	17	Ecological Study	Oliveira and Martins 2001
Calloselasma_rhodostoma	Viperidae	Serpentes	0		1	1		1	1	0	1	1	1	1	179	Reports of Care; Reports of Social Grouping; Well Studied Species	Hill et al. 2006; Somma 2003 (references therein)
Causus_rhombeatus	Viperidae	Serpentes	0		1				0	0	1	1	1	1	13	Reports of Care	Somma 2003 (references therein)
Cerastes_cerastes	Viperidae	Serpentes	0						0	0	0	1	1	1	268	Ecological Study; Well studied species	Al-Sadoon and Kandeal 2015
Crotalus_adamanteus	Viperidae	Serpentes	1			1		1	1	0		1	1	1	373	Reports of Care; Reports of Social Grouping; Well Studied Species	Butler et al. 1995; Somma 2003 (references therein)
Crotalus_atrox	Viperidae	Serpentes	1			1		1	1	0		1	1	1	593	Reports of Care; Reports of Social Grouping; Well Studied Species	Price 1988; Somma 2003 (references therein)
Crotalus_catalinensis	Viperidae	Serpentes	1						0	0		1	1	1	5	Ecological Study	Martins et al. 2012
Crotalus_cerastes	Viperidae	Serpentes	1					1	1	0		1	1	1	44	Reports of Care; Reports of Social Grouping	Reiserer et al. 2008
Crotalus_durissus	Viperidae	Serpentes	1						0	0		1	1	1	778	Ecological Study; Well studied species	Greene et al. 2002; Salomão et al. 1995; Somma 2003 (references therein)
Crotalus_horridus	Viperidae	Serpentes	1			1		1	1	1		1	1	1	163	Reports of Care; Reports of Social Grouping; Well Studied Species	Clarke et al. 2012; Cobb et al. 2005; Somma 2003 (references therein); Gardner et al. 2015) references therein
Crotalus_intermedius	Viperidae	Serpentes	1						0	0		1	1	1	6	Ecological Study	Armstrong and Murphy 1979
Crotalus_lepidus	Viperidae	Serpentes	1					1	1	0		1	1	1	21	Reports of Care; Reports of Social Grouping	Greene et al. 2002; Somma 2003 (references therein)
Crotalus_mitchellii	Viperidae	Serpentes	1					1	1	0		1	1	1	13	Reports of Care; Reports of Social Grouping	Greene et al. 2002
Crotalus_molossus	Viperidae	Serpentes	1			1		1	1	0		1	1	1	38	Reports of Care; Reports of Social Grouping	Greene et al. 2002; Somma 2003 (references therein)
Crotalus_oreganus	Viperidae	Serpentes	1						0	0		1	1	1	93	Ecological Study	Parker and Anderson 2007
Crotalus_polystictus	Viperidae	Serpentes	1		1			1	1	0		1	1	1	7	Reports of Care; Reports of Social Grouping	Mociño-Deloya et al. 2009; Bryson et al. 2003
Crotalus_scutulatus	Viperidae	Serpentes	1					1	1	0		1	1	1	110	Reports of Care; Reports of Social Grouping; Well Studied Species	Greene et al. 2002
Crotalus_viridis	Viperidae	Serpentes	1			1		1	1	0		1	1	1	342	Reports of Care; Reports of Social Grouping; Well Studied Species	Holycross and Fawcett 2002; Somma 2003 (references therein); Gardner et al. 2015 (references therein)
Deinagkistrodon_acutus	Viperidae	Serpentes	0		1				0	0	1	1	1	1	154	Reports of Care; Well studied species	Greene et al. 2002 (references therein)
Gloydius_blomhoffii	Viperidae	Serpentes	1						0	0		1	1	1	57	Ecological Study	Sasaki et al. 2012
Lachesis_melanocephala	Viperidae	Serpentes	0		1	1					1	0	0	0		Not included in analyses	Somma 2003 (references therein)
Lachesis_muta	Viperidae	Serpentes	0		1	1			0	0	1	1	1	1	186	Reports of Care; Well studied species	Somma 2003 (references therein)
Lachesis_stenophrys	Viperidae	Serpentes	0		1	1			0	0	1	1	1	1	30	Reports of Care	Somma 2003 (references therein)
Ovophis_monticola	Viperidae	Serpentes	0		1	1			0	0	1	1	1	1	11	Reports of Care	Somma 2003 (references therein)
Ovophis_okinavensis	Viperidae	Serpentes	1		1	1			0	0		1	1	1	21	Reports of Care	Somma 2003 (references therein)
Protobothrops_flavoviridis	Viperidae	Serpentes	0	1	1				0	0	1	1	1	1	51	Reports of Care	Somma 2003 (references therein)
Protobothrops_kaulbacki	Viperidae	Serpentes	0		1	1			0	0	1	1	1	1	2	Reports of Care	Somma 2003 (references therein)
Protobothrops_mucrosquamatus	Viperidae	Serpentes	0						0	0	0	1	1	1	57	Ecological Study	Orlov et al. 2002
Sistrurus_catenatus	Viperidae	Serpentes	1					1	1	0		1	1	1	103	Reports of Care; Reports of Social Grouping; Well Studied Species	Hileman et al. 2015; Johnson 2000; Somma 2003 (references therein)
Sistrurus_miliarius	Viperidae	Serpentes	1			1		1	1	0		1	1	1	33	Reports of Care; Reports of Social Grouping	Greene et al. 2002; Somma 2003 (references therein)
Trimeresurus_borneensis	Viperidae	Serpentes	0		1				0	0	1	1	1	1	2	Reports of Care	David and Vogel 1997
Trimeresurus_flavomaculatus	Viperidae	Serpentes	0		1						1	0	0	0		Not included in analyses	Somma 2003 (references therein)
Vipera_aspis	Viperidae	Serpentes	1						0	0		1	1	1	294	Well studied species	Somma 2003 (references therein)
Vipera_berus	Viperidae	Serpentes	1			1		1	1	0		1	1	1	366	Reports of Care; Reports of Social Grouping; Well Studied Species	Somma 2003 (references therein)
Vipera_ursinii	Viperidae	Serpentes	1						1	0		1	1	1	56	Reports of Social Grouping	Baron et al. 2010; 1996 (in french)
Sphenodon_punctatus	Sphenodontidae	Sphenodontia	0	1		1			0	0	1	1	1	1	302	Reports of Care; Well studied species	Refsnider et al 2009

## Sheet: References
References
Al-Sadoon, M. K., & Kandeal, S. A. (2015). Reproductive biology of the horned viper, Cerastes cerastes gasperettii in the central region of Saudi Arabia. Saudi Journal of Biological Sciences, 22(3), 351–357.
Al-Sadoon, M. K., Kandeal, S. A., & Rodiny, H. A. (2014). Reproductive characteristics of the worm lizard, Diplometopon zarudnyi, in relation to months of the year in Riyadh region of Saudi Arabia. Comptes Rendus Biologies, 337(4), 229–234.
Angilletta, M. J. J., Sears, M. W., & Pringle, R. M. (2009). Spatial dynamics of nesting behavior: Lizards shift microhabitats to construct nests with beneficial thermal properties. Ecology, 90(10), 2933–2939.
Arena, P. C., & Wooller, R. D. (2003). The reproduction and diet of Egernia kingii (Reptilia : Scincidae) on Penguin Island, Western Australia. Australian Journal of Zoology, 51(5), 495–10.
Armstrong, B. L., & Murphy, J. B. (1979). The natural history of Mexican rattlesnakes. Lawrence: University of Kansas.
Aubret, F., & Shine, R. (2009). Causes and consequences of aggregation by neonatal tiger snakes (Notechis scutatus, Elapidae). Austral Ecology, 34(2), 210–217.
Aubret, F., Bonnet, X., Richard Shine, & Maumelat, S. (2005). Why do female ball pythons (Python regius) coil so tightly around their eggs? Evolutionary Ecology Research, 7(5), 743–758.
Aubret, F., Bonnet, X., Shine, R., & Maumelat, S. (2003). Clutch size manipulation, hatching success and offspring phenotype in the ball python (Python regius). Biological Journal of the Linnean Society, 78(2), 263–272.
Baron, J. P., Ferriere, R., Clobert, J., & Girons, H. S. (1996). Stratégie démographique de Vipera ursinii ursinii au Mont-Ventoux (France). Revue D Ecologie, 319, 57–69.
Baron, J.-P., Le Galliard, J.-F., Tully, T., & Ferrière, R. (2010). Cohort variation in offspring growth and survival: prenatal and postnatal factors in a late-maturing viviparous snake. Journal of Animal Ecology, 79(3), 640–649.
Barry, M., Shanas, U., & Brunton, D. H. (2014). Year-Round Mixed-Age Shelter Aggregations in Duvaucel's Geckos ( Hoplodactylus duvaucelii). Herpetologica, 70(4), 395–406.
Bateson, Z. W., Krenz, J. D., & Sorensen, R. E. (2011). Multiple Paternity in the Common Five-lined Skink (Plestiodon fasciatus). Journal of Herpetology, 45(4), 504–510
Berry, O. F. (2006). Inbreeding and promiscuity in the endangered grand skink. Conservation Genetics, 7(3), 427–437.
Blouin-Demers, G., Weatherhead, P. J., & Row, J. R. (2004). Phenotypic consequences of nest-site selection in black rat snakes ( Elaphe obsoleta ). Canadian Journal of Zoology, 82(3), 449–456.
Bonnet, X., Brischoux, F., Pinaud, D., Michel, C. L., Clobert, J., Shine, R., & Fauvel, T. (2015). Spatial variation in age structure among colonies of a marine snake: the influence of ectothermy. Journal of Animal Ecology, 84(4), 925–933.
Borteiro, C., Kolenc, F., & Verdes, J. M. (2013). Aggregative behaviour in the fossorial lizard Amphisbaena darwinii (Squamata, Amphisbaenidae). Cuadernos De Herpetología, 27(1), 57–58.
Bourne, C. (2011). Social Structure in the Desert Skink (Liopholis inornata) on the Eyre Peninsula, South Australia. University of South Australia.
Branch, W. R. (1998). Field Guide to Snakes and Other Reptiles of Southern Africa. Cape Town: Struik Publishers.
Braz, H. B., Scartozzoni, R. R., & Almeida-Santos, S. M. (2016). Reproductive modes of the South American water snakes: A study system for the evolution of viviparity in squamate reptiles. Zoologischer Anzeiger, 263, 33–44.
Bringsøe, H. (2012). Social interactions between female and juvenile Zootoca vivipara. Die Eidechse, 23, 10–18.
Bryson, R. W., Jr, Rosa-Lozano, G. U., & Lazcano, D. (2003). Observations on a Population of Mexican Lance-headed Rattlesnakes (Crotalus polysticus) from an Agricultural Area in the Mexican State of Mexico. Herpetological Review, 34, 313–314.
Bull, C. M., & Baghurst, B. C. (1998). Home range overlap of mothers and their offspring in the sleepy lizard, Tiliqua rugosa. Behavioral Ecology and Sociobiology, 42(5), 357–362.
Burger, J. (1991). Effects of Incubation-Temperature on Behavior of Hatchling Pine Snakes - Implications for Reptilian Distribution. Behavioral Ecology and Sociobiology, 28(4), 297–303.
Burger, J. (1998). Effects of incubation temperature on hatchling pine snakes: implications for survival. Behavioral Ecology and Sociobiology, 43, 11–18.
Burrage, B. R. (1974). Population structure in Agama atra and Cordylus cordylus cordylus in the vicinity of De Kelders, CP (Vol. 66, pp. 1–21). Cape Town: Annals of the South African Museum.
Butler, J. A., Hull, T. W., & Franz, R. (1995). Neonate Aggregations and Maternal Attendance of Young in the Eastern Diamondback Rattlesnake, Crotalus adamanteus. Copeia, 1995(1), 196–198.
Capula, M., Rugiero, L., Capizzi, D., Franco, D., Milana, G., & Luiselli, L. (2015). Long-term, climate-change-related shifts in feeding frequencies of a Mediterranean snake population. Ecological Research, 1–7.
Chapple, D. G. (2003). Ecology, life-history, and behavior in the Australian Scincid genus Egernia, with comments on the evolution of complex sociality in lizards. Herpetological Monographs, 17, 145–180.
Chapple, D. G., & Keogh, J. S. (2005). Complex mating system and dispersal patterns in a social lizard, Egernia whitii. Molecular Ecology, 14(4), 1215–1227.
Chapple, D. G., & Keogh, J. S. (2006). Group structure and stability in social aggregations of White's skink, Egernia whitii. Ethology, 112(3), 247–257.
Christie, K., Craig, M. D., Stokes, V. L., & Hobbs, R. J. (2012). Home Range Size and Micro-habitat Density Requirements of Egernia napoleonis: Implications for Restored Jarrah Forest of South Western Australia. Restoration Ecology, 20(6), 740–746.
Clark, R. W., Brown, W. S., Stechert, R., & Greene, H. W. (2012). Cryptic sociality in rattlesnakes (Crotalus horridus) detected by kinship analysis. Biology Letters, 8(4), 523–525.
Cobb, V. A., Green, J. J., Worrall, T., Pruett, J., & Glorioso, B. (2005). Initial Den Location Behavior in a Litter of Neonate Crotalus horridus (Timber Rattlesnakes). Southeastern Naturalist, 4(4), 723–730.
Cogger, H. G. (1978). Reproductive cycles, fat body cycles and socio-sexual behaviour in the mallee dragon, Amphibolurus fordi (Lacertilia: Agamidae). Australian Journal of Zoology, 26(4), 653–672.
Congdon, J. D., Ballinger, R. E., & Nagy, K. A. (1979). Energetics, Temperature and Water Relations in Winter Aggregated Sceloporus Jarrovi (Sauria: Iguanidae). Ecology, 60(1), 30–35.
Cunnington, G. M., & Cebek, J. E. (2005). Mating and nesting behavior of the eastern hognose snake (Heterodon platirhinos) in the northern portion of its range. The American Midland Naturalist, 154(2), 474–478.
David, P., & Vogel, G. (1997). The snakes of Sumatra: an annotated checklist and key with natural history notes. Frankfurt: Edition Chimaira.
Davis, A. R., Corl, A., Surget-Groba, Y., & Sinervo, B. (2011). Convergent evolution of kin-based sociality in a lizard. Proceedings: Biological Sciences, 278(1711), 1507–1514.
Doody, J. S., Burghardt, G. M., & Dinets, V. (2013). Breaking the Social-Non-social Dichotomy: A Role for Reptiles in Vertebrate Social Behavior Research? Ethology, 119(2), 95–103.
Doody, J. S., Freedberg, S., & Keogh, J. S. (2009). Communal Egg-Laying in Reptiles and Amphibians: Evolutionary Patterns and Hypotheses. Quarterly Review of Biology, 84(3), 229–252.
Doody, J. S., Freedberg, S., & Keogh, J. S. (2009). Communal Egg-Laying in Reptiles and Amphibians: Evolutionary Patterns and Hypotheses. Quarterly Review of Biology, 84(3), 229–252.
Duckett, P. E., Morgan, M. H., & Stow, A. J. (2012). Tree-Dwelling Populations of the Skink Egernia striolata Aggregate in Groups of Close Kin. Copeia, 2012(1), 130–134.
Duvall, D., Trupiano, J., & Smith, H. M. (1979). An Observation of Maternal Behavior in the Mexican Desert Spiny Lizard, Sceloporus rufidorsum. Transactions of the Kansas Academy of Science (1903-), 82(1), 60–62.
Effenberger, E., & Mouton, P. L. F. N. (2007). Space use in a multi-male group of the group-living lizard. Journal of Zoology, 272(2), 202–208.
Eifler, D. A., & Eifler, M. A. (1999). Foraging behavior and spacing patterns of the lizard Oligosoma grande. Journal of Herpetology, 33(4), 632.
Eifler, D. A., Eifler, M. A., & Eifler, E. N. (2007). Habitat use and movement patterns in the graceful crag lizard, Pseudocordylus capensis. African Zoology, 42(2), 152–157.
Endriss, D. A., Hellgren, E. C., Fox, S. F., & Moody, R. W. (2007). Demography of an urban population of the Texas horned lizard (Phrynosoma cohnutum) in central Oklahoma. Herpetologica, 63(3), 320–331.
Fenner, A. L., Pavey, C. R., & Bull, C. M. (2012). Behavioural observations and use of burrow systems by an endangered Australian arid-zone lizard, Slater's skink (Liopholis slateri). Australian Journal of Zoology, 60(2), 127–126.
Filippi, E., Anibaldi, C., Capizzi, D., Ceccarelli, A., Capula, M., & Luiselli, L. (2007). Long-term fidelity to communal oviposition sites in Hierophis viridiflavus. Herpetological Journal, 17(1), 7–13.
Fitch, H. S. (1955). Habits and Adaptations of the Great Plains Skink (Eumeces obsoletus). Ecological Monographs, 25(1), 59–83.
Fitzgerald, L. A., Treglia, M. L., Angeli, N., Hibbitts, T. J., Leavitt, D. J., Subalusky, A. L., et al. (2015). Determinants of successful establishment and post-translocation dispersal of a new population of the critically endangered St. Croix ground lizard ( Ameiva polops). Restoration Ecology, 23(6), 776–786.
Flemming, A. F., & van Wyk, J. H. (1992). The Female Reproductive Cycle of the Lizard Cordylus p. polyzonus (Sauria: Cordylidae) in the Southwestern Cape Province, South Africa. Journal of Herpetology, 26(2), 121.
Fox, S. F., & Shipman, P. A. (2003). Social behaviour at high and low elevations. In S. F. Fox, J. K. McCoy, & T. A. Baird (Eds.), Lizard Social Behavior (pp. 310–355). Baltimore: The John Hopkins University Press.
Frost, C. L., & Bergmann, P. J. (2012). Spatial Distribution and Habitat Utilization of the Zebra-tailed Lizard ( Callisaurus draconoides). Journal of Herpetology, 46(2), 203–208.
Frota, J. G., & Yuki, R. B. (2005). Pseudoeryx plicatilis plicatilis (eel snake). Reproduction. Herpetological Review, 36(3), 326.
Fuller, S. J., Bull, C. M., Murray, K., & Spencer, R. J. (2005). Clustering of related individuals in a population of the Australian lizard, Egernia frerei. Molecular Ecology, 14(4), 1207–1213.
Gadsden, H., & Castañeda, G. (2013). Life history of the Marbled Whiptail Lizard Aspidoscelis marmorata from the central Chihuahuan Desert, Mexico. Acta Herpetologica, 8(2), 81–91.
Galan, P. (1997). Reproductive ecology of the lacertid lizard Podarcis bocagei. Ecography, 20(2), 197–209.
Galan, P. (2004). Structure of a population of the lizard Podarcis bocagei in northwest Spain: variations in age distribution, size distribution and sex ratio. Animal Biology, 54(1), 57–75.
Gardner, M. G., Bull, C. M., & Cooper, S. (2002). High levels of genetic monogamy in the group‐living Australian lizard Egernia stokesii. Molecular Ecology, 11, 1787-1794.
Gardner, M. G., Bull, C. M., Cooper, S. J., & Duffield, G. A. (2001). Genetic evidence for a family structure in stable social aggregations of the Australian lizard Egernia stokesii. Molecular Ecology, 10(1), 175–183.
Gardner, M. G., Bull, C. M., Fenner, A., & Murray, K. (2007). Consistent social structure within aggregations of the Australian lizard, Egernia stokesii across seven disconnected rocky outcrops. Journal of Ethology, 25(3), 263–270.
Gardner, M. G., Pearson, S. K., Johnston, G. R., & Schwarz, M. P. (2016). Group living in squamate reptiles: a review of evidence for stable aggregations. Biological Reviews of the Cambridge Philosophical Society, 91(4), 925–936.
Gastón Zamora-Abrego, J., Jaime Zúñiga-Vega, J., & Nieto-Montes de Oca, A. (2007). Variation in Reproductive Traits within the Lizard Genus Xenosaurus. Journal of Herpetology, 41(4), 630–637.
Gerald, G. W. (2005). Ophisaurus attenuatus longicaudus (Slender Glass Lizard). Clutch size and brooding. Herpetological Review, 36, 181–182.
Germano, J. M. (2007). Movements, home ranges, and capture effect of the endangered Otago skink (Oligosoma otagense). Journal of Herpetology, 41(2), 179–186.
Greene, H. W., May, P. G., & Hardy, D. L., Sr. (2002). Parental Behavior by Vipers. In Biology of the Vipers. Eagle Mountain, USA.
Greene, H. W., Rodríguez, J., & Powell, B. J. (2006). Parental behavior in anguid lizards. South American Journal of Herpetology, 1: 9-19.
Gregory, P. T. (2004). Analysis of Patterns of Aggregation under Cover Objects in an Assemblage of Six Species of Snakes. Herpetologica, 60(2), 178–186.
Hagen, I. J., Herfindal, I., Donnellan, S. C., & Bull, C. M. (2013). Fine Scale Genetic Structure in a Population of the Prehensile Tailed Skink, Corucia zebrata. Journal of Herpetology, 47(2), 308–313.
Halloy, M., Boretto, J. M., & Ibargüengoytía, N. R. (2007). Signs of parental behavior in Liolaemus elongatus (Sauria: Liolaemidae) of Neuquén, Argentina. South American Journal of Herpetology, 2(2), 141–147.
Halloy, M., Boretto, J. M., Ibargüengoytía, N. R., Acosta, J. C., & Blanco, G. (2005). Observations on maternal permanence and defense of offspring in a female of Phymaturus antofagastensis, Liolaemidae. Presented at the VI Argentine Congress of Herpetology, Paraná.
Halloy, M., Boretto, N. J., Ibargüengoytía, N. R., Acosta, J. C., & Scolaro, A. (2006). Indications of parental care in Phymaturus (SAURIA: LIOLAEMIDAE): a preliminary study. Presented at the VII Argentine Congress of Herpetology, Corrientes.
Halloy, M., Robles, C., Salica, M. J., Semhan, R., Juárez Heredia, V., & Vicente, N. (2013). Aportes en el estudio del comportamiento y ecología de lagartijas de los géneros Liolaemus y Phymaturus (Iguania: Liolaemini). Cuadernos De Herpetología, 27(1), 1–12.
Hare, K. M. (2005). The paradox of nocturnality in lizards. Victoria University of Wellington, Wellington.
Hasegawa, M. (1990). Demography of an island population of the lizard,Eumeces okadae, on Miyake-jima, Izu Islands. Researches on Population Ecology, 32(1), 119–133.
Hasegawa, M. (1994). Insular radiation in life history of the lizard Eumeces okadae in the Izu Islands, Japan. Copeia, 1994(3), 732–747.
Hawlena, D., Boochnik, R., Abramsky, Z., & Bouskila, A. (2006). Blue tail and striped body: why do lizards change their infant costume when growing up? Behavioral Ecology, 17(6), 889–896.
Hecnar, S. J. (1994). Nest distribution, site selection, and brooding in the five-lined skink ( Eumeces fasciatus ). Canadian Journal of Zoology, 72(8), 1510–1516.
Hileman, E. T., Bradke, D. R., & Delaney, D. M. (2015). Protection by association: implications of scent trailing in neonate eastern massasaugas (sistrurus catenatus). Herpetological Conservation and Biology, 10, 654–660.
Hill, J. G., Chanhome, L., & Artchawakom, T. (2006). Nest attendance by a female Malayan pit viper (Calloselasma rhodostoma) in northeast Thailand. The Natural History Journal of Chulalongkorn University, 6, 57–66.
Holycross, A. T., & Fawcett, J. D. (2002). Observations on neonatal aggregations and associated behaviors in the Prairie Rattlesnake, Crotalus viridis viridis. The American Midland Naturalist, 148(1), 181–184.
Hoser, R. (1980). Further records of aggregations of various species of Australian snakes. Herpetofauna, 12, 16–22.
Hoser, R. (2009). A new genus and a new species of skink from Victoria. Australasian Journal of Herpetology, 3, 1-6.
Hoss, S. K., & Clark, R. W. (2014). Mother Cottonmouths ( Agkistrodon piscivorus) Alter Their Antipredator Behavior in the Presence of Neonates. Ethology, 120(9), 933–941.
Hoss, S. K., Deutschman, D. H., Booth, W., & Clark, R. W. (2015). Post-birth separation affects the affiliative behaviour of kin in a pitviper with maternal attendance. Biological Journal of the Linnean Society, 116(3), 637–648.
Huang, W. S. (1996). Reproductive cycles and sexual dimorphism in the viviparous skink, Sphenomorphus indicus (Sauria: Scincidae), from Wushe, central Taiwan. Zoological Studies, 35, 55–61.
Huang, W. S., & Pike, D. A. (2011). Does maternal care evolve through egg recognition or directed territoriality? Journal of Evolutionary Biology, 24(9), 1984–1991.
Hussein, H. K., & Darwish, A. (2000). Community structure, microhabitat use, sex ratio and sexual dimorphism in the agamid lizard, Agama agama spinosa. Pakistan J Biol Sci, 3(10), 1700–1704.
Ibargüengoytía, N. R., & Cussac, V. E. (1996). Reproductive biology of the viviparous lizard, Liolaemus pictus (Tropiduridae): biennial female reproductive cycle? Herpetological Journal, 6, 137–143.
Ibargüengoytía, N. R., Halloy, M., & Crocco, M. C. (2002). El parto en el lagarto Liolaemus kingii (Iguania: liolaemidae): observaciones etológicas. Cuadernos De Herpetología, vol. 16, no. 2.
Imansyah, M. J., Jessop, T. S., Ciofi, C., & Akbar, Z. (2008). Ontogenetic differences in the spatial ecology of immature Komodo dragons. Journal of Zoology, 274(2), 107–115.
Iraeta, P., Díaz, J. A., & Bauwens, D. (2007). Nest-Site Selection by Psammodromus algirus in a Laboratory Thermal Gradient. Journal of Herpetology, 41(3), 360–364.
Jacobsen, N. H. G., Newbery, R. E., & Petersen, W. (2015). On the ecology and conservation status of Cordylus giganteusA. Smith in the Transvaal. South African Journal of Zoology, 25(1), 61–66.
Jenssen, T. A., Marcellini, D. L., Buhlmann, K. A., & Goforth, P. H. (1989). Differential infanticide by adult curly-tailed lizards, Leiocephalus schreibersi. Animal Behaviour, 38(6), 1054–1061.
Ji, X., Lin, L., Lou, L., & Lu, H. L. (2006). Gestation temperature affects sexual phenotype, morphology, locomotor performance, and growth of neonatal brown forest skinks, Sphenomorphus indicus. Biological Journal of the Linnean Society, 88(3), 453–463.
Johnson, G. (2000). Spatial ecology of the eastern massasauga (Sistrurus c. catenatus) in a New York peatland. Journal of Herpetology, 34(2), 186.
Karunarathna, D., & Amarasinghe, A. (2013). Behavioral ecology and microhabitat use by Lyriocephalus scutatus (Linnaeus, 1758): a monotypic genus in Sri Lanka (Reptilia: Agamidae: Draconinae) with notes on taxonomy. Russian Journal of Herpetology, 20, 1–15.
Kearney, M., Shine, R., Comber, S., & Pearson, D. (2001). Why Do Geckos Group? An Analysis of “Social” Aggregations in Two Species of Australian Lizards. Herpetologica, 57(4), 411–422.
Keren-Rotem, T., Bouskila, A., & Geffen, E. (2006). Ontogenetic habitat shift and risk of cannibalism in the common chameleon (Chamaeleo chamaeleon). Behavioral Ecology and Sociobiology, 59(6), 723–731.
King, R. B., & Stanford, K. M. (2006). Headstarting as a management tool: a case study of the Plains Gartersnake. Herpetologica, 62(3), 282-292.
Knapp, C. R., Alvarez-Clare, S., & Perez-Heydrich, C. (2010). The Influence of Landscape Heterogeneity and Dispersal on Survival of Neonate Insular Iguanas. Copeia, 2010(1), 62–70.
Knox, C. D., & Monks, J. M. (2014). Penning prior to release decreases post-translocation dispersal of jewelled geckos. Animal Conservation, 17, 18–26.
Lancaster, M. L., Gardner, M. G., Fitch, A. J., Ansari, T. H., & Smyth, A. K. (2012). A direct benefit of native saltbush revegetation for an endemic lizard (Tiliqua rugosa) in southern Australia. Australian Journal of Zoology, 60(3), 192–7.
Langford, G. J., Borden, J. A., & Nelson, D. H. (2011). Ecology of the eastern ribbonsnake (Thamnophis sauritius) in Southern alabama with evidence of seasonal multiple broods. Herpetological Conservation and Biology, 6(3), 400–409.
Larsen, K. W., Gregory, P. T., & Antoniak, R. (1993). Reproductive ecology of the common garter snake Thamnophis sirtalis at the northern limit of its range. American Midland Naturalist, 129(2), 336.
Lemos Espinal, J. A., Ballinger, R. E., Sarabia, S. S., & Smith, G. R. (1997a). Thermal ecology of the lizard Sceloporus mucronatus mucronatus in Sierra del Ajusco, Mexico. Southwestern Naturalist, 42(3), 344–347.
Lemos-Espinal, J. A., & Smith, G. R. (2005). Natural history of Xenosaurus phalaroanthereon (Squamata, Xenosauridae), a knob-scaled lizard from Oaxaca, Mexico. Phyllomedusa 4(2), 133.
Lemos-Espinal, J. A., Ballinger, R. E., Sanoja Sariba, S., & Smith, G. R. (1997b). Aggregation behavior of the lizard Sceloporus mucronatus mucronatus in Sierra del Ajusco, Mexico. Herpetological Review, 28.
Lemos-Espinal, J. A., Smith, G. R., & Ballinger, R. E. (1997c). Neonate-female associations in xensosaurus newmanorum: A case of parental care in a lizard? Herpetological Review, 28(1), 22–23.
Lemos-Espinal, J. A., Smith, G. R., & Ballinger, R. E. (2003). Ecology of Xenosaurus grandis agrenon, a knob-scaled lizard from Oaxaca, México. Journal of Herpetology, 37(1), 192–196.
Lemos-Espinal, J. A., Smith, G. R., & Ballinger, R. E. (2004). Aspects of the ecology of a distinct population of Xenosaurus platyceps from Queretaro, Mexico. Amphibia-Reptilia, 25, 204–210.
Lourdais, O., & Heulin, B. (2008). Thermoregulation during gravidity in the children's python (Antaresia childreni): a test of the preadaptation hypothesis for maternal thermophily in snakes. Biological Journal of the Linnean Society, 93(3), 499–508.
Lourdais, O., Hoffman, T. C. M., & DeNardo, D. F. (2007). Maternal brooding in the children’s python (Antaresia childreni) promotes egg water balance. Journal of Comparative Physiology B, 177(5), 569–577.
Löwenborg, K., Shine, R., & Hagman, M. (2011). Fitness disadvantages to disrupted embryogenesis impose selection against suboptimal nest-site choice by female grass snakes, Natrix natrix (Colubridae). Journal of Evolutionary Biology, 24(1), 177–183.
Löwenborg, K., Shine, R., Kärvemo, S., & Hagman, M. (2010). Grass snakes exploit anthropogenic heat sources to overcome distributional limits imposed by oviparity. Functional Ecology, 24(5), 1095–1102.
Luiselli, L., Capula, M., & Shine, R. (1996). Reproductive output, costs of reproduction, and ecology of the smooth snake, Coronella austriaca, in the eastern Italian Alps. Oecologia, 106(1), 100–110.
Marques & Sazima (2004) História natural dos répteis da Estação Ecológica Juréia-Itatins. In Marques O.A.V. & Duleba W. (eds.) Estação Ecológica Juréia-Itatins: ambiente físico, flora e fauna. Ribeirâo Preto, 257-277.
Martín, J., Polo-Cavia, N., Gonzalo, A., López, P., & Civantos, E. (2011). Social aggregation behaviour in the North African amphisbaenian Trogonophis wiegmanni. African Journal of Herpetology, 60(2), 171–176.
Martins, M., Arnaud, G., & Avila-Villegas, H. (2012). Juvenile recruitment, early growth, and morphological variation in the endangered Santa Catalina island rattlesnake, Crotalis catalinensis. Herpetological Conservation and Biology, 7(3), 376–382.
Masters, C., & Shine, R. (2003). Sociality in lizards: family structure in free-living King's Skinks Egernia kingii from southwestern Australia. Australian Zoologist, 32(3), 377–380.
Mateo, J. A., & Cuadrado, M. (2012). Communal Nesting and Parental Care in Oudri's Fan-Footed Gecko (Ptyodactylus oudrii): Field and Experimental Evidence of an Adaptive Behavior. Journal of Herpetology, 46(2), 209–212.
McAlpin, S., Duckett, P., & Stow, A. (2011). Lizards Cooperatively Tunnel to Construct a Long-Term Home for Family Members. PLoS ONE, 6(5), e19041–4.
Medina, M., & Ibargüengoytía, N. R. (2010). How do viviparous and oviparous lizards reproduce in Patagonia? A comparative study of three species of Liolaemus. Journal of Arid Environments, 74(9), 1024–1032.
Meyer, A., & le Fras N Mouton, P. (2007). Aggregation in Bibron's gecko, chondrodactylus bibronii. African Journal of Herpetology, 56(2), 137–147.
Michael, D. R., Cunningham, R. B., & Lindenmayer, D. B. (2010). The social elite: Habitat heterogeneity, complexity and quality in granite inselbergs influence patterns of aggregation in Egernia striolata (Lygosominae: Scincidae). Austral Ecology, 35(8), 862–870.
Milton, D. A. (1987). Reproduction of Two Closely Related Skinks, Egernia-Modesta and Egernia-Whitii (Lacertilia, Scincidae) in Southeast Queensland. Australian Journal of Zoology, 35(1), 35.
Minton, S. A. (1966). A Contribution to the Herpetology of West Pakistan. Bulletin of the American Museum of Natural History, 134, 27–184.
Mociño-Deloya, E., Setser, K., Pleguezuelos, J. M., Kardon, A., & Lazcano, D. (2009). Cannibalism of nonviable offspring by postparturient Mexican lance-headed rattlesnakes, Crotalus polystictus. Animal Behaviour, 77(1), 145–150.
Moreira, P. L., & Barata, M. (2005). Egg mortality and early embryo hatching caused by fungal infection of Iberian rock lizard (Lacerta monticola) clutches. Herpetological Journal, 15(4), 265–272.
Mori, A., & Randriamboavonjy, T. M. (2010). Field observation of maternal attendance of eggs in a madagascan snake, Leioheterodon madagascariensis. Current Herpetology, 29(2), 91–95
Morrison, S. F., Harlow, P. S., & Keogh, J. S. (2009). Nesting ecology of the critically endangered Fijian crested iguana Brachylophus vitiensis in a Pacific tropical dry forest. Pacific Conservation Biology, 15(2), 135.
Mouton, P. (2011). Aggregation behaviour of lizards in the arid western regions of South Africa. African Journal of Herpetology, 60(2), 155–170.
Mouton, P., Flemming, A. F., & Kanga, E. M. (1999). Grouping behaviour, tail‐biting behaviour and sexual dimorphism in the armadillo lizard (Cordylus cataphractus) from South Africa. Journal of Zoology, 249(1), 1–10.
Mouton, P., Flemming, A. F., & Nieuwoudt, C. J. (2000). Sexual dimorphism and sex ratio in a terrestrial girdled lizard, Cordylus macropholis. Journal of Herpetology, 34(3), 379.
Nieuwoudt, C. J., & Mouton, P. (2003). Aggregation behaviour and movement patterns in the large-scaled girdled lizard, Cordylus macropholis. Amphibia-Reptilia, 24(3), 345–357.
Nieuwoudt, C. J., Mouton, P. F. N., & Flemming, A. F. (2003). Sex Ratio, Group Composition and Male Spacing in the Large-Scaled Girdled Lizard, Cordylus macropholis. Journal of Herpetology, 37(3), 577–580.
O'Connor, D. E., & Shine, R. (2004). Parental care protects against infanticide in the lizard Egernia saxatilis (Scincidae). Animal Behaviour, 68(6), 1361–1369.
O'Connor, D., & Shine, R. (2003). Lizards in “nuclear families”: a novel reptilian social system in Egernia saxatilis (Scincidae). Molecular Ecology, 12(3), 743–752.
Oliveira, M. E., & Martins, M. (2001). When and where to find a pitviper: activity patterns and habitat use of the lancehead, bothrops atrox, in central amazonia, brazil. Herpetological Natural History, 8, 101–110.
Orlov, N., Ananjeva, N., & Khalikov, R. (2002). Natural history of pitvipers in eastern and southeastern Asia. In G. W. Schuett, M. Höggren, M. E. Douglas, & H. W. Greene (Eds.), Biology of the Vipers. Eagle Mountain: Eagle Mountain Publishing.
Ortiz, M. A., & Boretto, J. M. (2016). Reproductive biology of the southernmost Kentropyx lizard from the Wet Chaco of Corrientes, Argentina. Herpetological Journal, 26, 119–130.
Ortiz, M. A., Boretto, J. M., Piantoni, C., Álvarez, B. B., & Ibargüengoytía, N. R. (2014). Reproductive biology of the Amazon Lava Lizard ( Tropidurus torquatus) from the Wet Chaco of Corrientes (Argentina): congeneric comparisons of ecotypic and interspecific variations. Canadian Journal of Zoology, 92(7), 643–655.
Ortiz, M. F., de Oca, A. N.-M., & Ugarte, I. H. S. (2001). Diet and Reproductive Biology of the Viviparous Lizard Sceloporus torquatus torquatus (Squamata: Phrynosomatidae). Journal of Herpetology, 35(1), 104–112.
Osterwalder, K., Klingenbock, A., & Shine, R. (2004). Field studies on a social lizard: Home range and social organization in an Australian skink, Egernia major. Austral Ecology, 29(3), 241–249.
Parker, J. M., & Anderson, S. H. (2007). Ecology and Behavior of the Midget Faded Rattlesnake (Crotalus Oreganus Concolor) in Wyoming1. Journal of Herpetology, 41(1), 41–51.
Pavey, C. R., Burwell, C. J., & Nano, C. E. M. (2010). Foraging Ecology and Habitat Use of Slater's Skink (Egernia slateri): An Endangered Australian Desert Lizard. Journal of Herpetology, 44(4), 563–571.
Penilla-Juárez, Á., Cruz-Sáenz, D., & Lazcano, D. (2012). Notes on the Herpetofauna of Western Mexico 7: Reproduction of Plestiodon callicephalus in Jalisco, Mexico. Bulletin of the Chicago Herpetological Society, 47, 141–143.
Pernas, T., Giardina, D. J., McKinley, A., Parns, A., & Mazzotti, F. J. (2012). First Observations of Nesting by the Argentine Black and White Tegu, Tupinambis merianae, in South Florida. Southeastern Naturalist, 11(4), 765–770.
Phillips, J. A., & Millar, R. P. (1998). Reproductive biology of the white-throated savanna monitor, Varanus albigularis. Journal of Herpetology, 32, 366–377.
Pianka, E. R., & Giles, W. F. (1982). Notes on the biology of two species of nocturnal skinks, Egernia inornata and Egernia striata, in the Great Victoria Desert. Western Australian Naturalist, 15, 8-13.
Pleguezuelos, J. M., & Feriche, M. (1999). Reproductive ecology of the horseshoe whip snake (Coluber hippocrepis) in the Iberian Peninsula. Journal of Herpetology, 33(2), 202.
Price, A. H. (1988). Observations on Maternal Behavior and Neonate Aggregation in the Western Diamondback Rattlesnake, Crotalus atrox (Crotalidae). The Southwestern Naturalist, 33(3), 370–373.
Qi, Y., Noble, D. W. A., Fu, J., & Whiting, M. J. (2012). Spatial and Social Organization in a Burrow-Dwelling Lizard (Phrynocephalus vlangalii) from China. PLoS ONE, 7(7), e41130–8.
Ramírez-Bautista, A., Uribe-Peña, Z., & Louis J Guillette, S. J. S. (1995). Reproductive Biology of the Lizard Urosaurus bicarinatus bicarinatus (Reptilia: Phrynosomatidae) from Rio Balsas Basin, Mexico. Herpetologica, 51(1), 24–33.
Ramos-Pallares, E., Anaya-Rojas, J. M., Serrano-Cardozo, V. H., & Ramírez-Pinilla, M. P. (2015). Feeding and Reproductive Ecology of Bachia bicolor(Squamata: Gymnophthalmidae) in Urban Ecosystems from Colombia. Journal of Herpetology, 49(1), 108–117.
Reedy, A. M., Zaragoza, D., & Warner, D. A. (2012). Maternally chosen nest sites positively affect multiple components of offspring fitness in a lizard. Behavioral Ecology, 24(1), 39–46.
Refsnider, J. M., Keall, S. N., Daugherty, C. H., & Nelson, N. J. (2009). Does Nest-Guarding in Female Tuatara (Sphenodon punctatus) Reduce Nest Destruction by Conspecific Females? Journal of Herpetology, 43(2), 294–299.
Reiserer, R. S., Schuett, G. W., & Earley, R. L. (2008). Dynamic aggregations of newborn sibling rattlesnakes exhibit stable thermoregulatory properties. Journal of Zoology, 274(3), 277–283.
Rismiller, P. D., Mckelvey, M. W., & Green, B. (2010). Breeding Phenology and Behavior of Rosenberg's Goanna (Varanus rosenbergi) on Kangaroo Island, South Australia. Journal of Herpetology, 44(3), 399–408.
Rua, M., & Galan, P. (2003). Reproductive characteristics of a lowland population of an alpine lizard: Lacerta monticola (Squamata, Lacertidae) in north-west Spain. Animal Biology, 53(4), 347–366.
Ruby, D. E. (1977). Winter Activity in Yarrow's Spiny Lizard, Sceloporus jarrovi. Herpetologica, 33(3), 322–333.
Rugiero, L., Capula, M., Vignoli, L., & Luiselli, L. (2012). Offspring condition determines dispersal patterns in western whip snakes, Hierophis viridiflavus. Herpetological Journal, 22(4), 259–261.
Salomão, M. G., Santos, S., & Puorto, G. (1995). Activity pattern of Crotalus durissus (Viperidae, Crotalinae): feeding, reproduction and snakebite. Studies on Neotropical Fauna and Environment, 30, 101–106.
Sasaki, K., Fox, S. F., & Duvall, D. (2012). Reproductive Ecology and Human-Caused Mortality in the Japanese Mamushi Snake ( Gloydius blomhoffii) on the Northernmost Main Island of Japan. Journal of Herpetology, 46(4), 689–695.
Savage, J. M. (2002). The amphibians and reptiles of Costa Rica. The University of Chicago Press, Chicago, USA.
Schlaepfer, M. A. (2003). Successful lizard eggs in a human-disturbed habitat. Oecologia, 137(2), 304–311.
Seburn, C. (1993). Spatial distribution and microhabitat use in the five-lined skink (Eumeces fasciatus). Canadian Journal of Zoology, 71(3), 445–450.
Shah, B., Shine, R., & Hudson, S. (2003). Sociality in lizards: why do thick-tailed geckos (Nephrurus milii) aggregate? Behaviour, 140(8), 1039–1052.
Shine, R., & Brown, G. P. (2002). Effects of seasonally varying hydric conditions on hatchling phenotypes of keelback snakes (Tropidonophis mairii, Colubridae) from the Australian wet-dry tropics. Biological Journal of the Linnean Society, 76(3), 339–347.
Somaweera, R. (2009). Reproductive ecology of the Kandyan Day Gecko, <i>Cnemaspis kandiana</i>, in Gannoruwa Forest Reserve. Journal of the National Science Foundation of Sri Lanka, 37(1).
Somma, L. A. (2003). Parental Behavior in Lepidosaurian and Testudinian Reptiles. Malabar: Krieger Publishing Company.
Stahlschmidt, Z. R., & DeNardo, D. F. (2009). Effect of nest temperature on egg-brooding dynamics in Children's pythons. Physiology & Behavior, 98(3), 302–306.
Stahlschmidt, Z. R., & DeNardo, D. F. (2011). Parental Care in Snakes. In R. D. Aldrige & D. M. Sever (Eds.), Reproductive Biology and Phylogeny of Snakes (pp. 673–702). Boca Raton.
Stahlschmidt, Z. R., Brashears, J., & DeNardo, D. F. (2011). The role of temperature and humidity in python nest site selection. Animal Behaviour, 81(5), 1077–1081.
Stow, A. J., & Sunnucks, P. (2004). High mate and site fidelity in Cunningham's skinks (Egernia cunninghami) in natural and fragmented habitat. Molecular Ecology, 13(2), 419–430.
Stow, A. J., Sunnucks, P., & Briscoe, D. A. (2001). The impact of habitat fragmentation on dispersal of Cunningham's skink (Egernia cunninghami): evidence from allelic and genotypic analyses of microsatellites. Molecular Ecology, 10(4), 867–878
Sumner, J. (2006). Higher relatedness within groups due to variable subadult dispersal in a rainforest skink, Gnypetoscincus queenslandiae. Austral Ecology, 31(4), 441–448.
Taylor, J. E. (2004). Reproduction in sympatric lizards: comparison of two species of Ctenotus (Scincidae) in south-eastern Australia. Australian Journal of Zoology, 52(6), 649–18.
Telemeco, R. S., Radder, R. S., & Baird, T. A. (2010). Thermal effects on reptile reproduction: adaptation and phenotypic plasticity in a montane lizard. Biological Journal of the Linnean Society, 100(3), 642–655.
Tocher, M. D. (2009). Life history traits contribute to decline of critically endangered lizards at Macraes Flat, Otago. New Zealand Journal of Ecology, 33(2), 125-137.
Van Sluys, M. (1993). The Reproductive Cycle of Tropidurus itambere (Sauria: Tropiduridae) in Southeastern Brazil. Journal of Herpetology, 27(1), 28.
Visagie, L., Mouton, P. L. F. N., & Flemming, A. F. (2002). Intergroup‐movement in a group‐living lizard, Cordylus cataphractus,from South Africa. African Journal of Herpetology, 51(1), 75–80.
Visagie, L., Mouton, P., & Bauwens, D. (2005). Experimental analysis of grouping behaviour in cordylid lizards. The Herpetological Journal, 15, 91–96.
Vitt, L. J., & Cooper, W. E. (1985). The Relationship Between Reproduction and Lipid Cycling in the Skink Eumeces-Laticeps with Comments on Brooding Ecology. Herpetologica, 41(4), 419–432.
Vitt, L. J., & Zani, P. A. (1996). Ecology of the Elusive Tropical Lizard tropidurus [=Uracentron] flaviceps (Tropiduridae) in Lowland Rain Forest of Ecuador. Herpetologica, 52(1), 121–132.
Wapstra, E., Uller, T., While, G. M., Olsson, M., & Shine, R. (2010). Giving offspring a head start in life: field and experimental evidence for selection on maternal basking behaviour in lizards. Journal of Evolutionary Biology, 23(3), 651–657.
Warner, D. A., & Andrews, R. M. (2002). Nest-site selection in relation to temperature and moisture by the lizard Sceloporus undulatus. Herpetologica, 58(4), 399–407.
Webb, J. K., Scott, M. L., Whiting, M. J., & Shine, R. (2015). Territoriality in a snake. Behavioral Ecology and Sociobiology, 69(10), 1657–1661.
While, G. M., Uller, T., & Wapstra, E. (2009). Family conflict and the evolution of sociality in reptiles. Behavioral Ecology, 20(2), 245–250.
While, G. M., Uller, T., & Wapstra, E. (2009). Within-population variation in social strategies characterize the social and mating system of an Australian lizard, Egernia whitii. Austral Ecology, 34(8), 938–949.
Wiedemann, L. C. (2012). Uroplatus fimbriatus. Retrieved August 20, 2016, from http://www.uroplatus.org/species-index/fimbriatus-group/uroplatus-fimbriatus.
Wilms, T. M., Wagner, P., Shobrak, M., & Lutzmann, N. (2010). Aspects of the ecology of the Arabian spiny-tailed lizard (Uromastyx aegyptia microlepis Blanford, 1875) at Mahazat as-Sayd protected area, Saudi Arabia. Salamandra, 46, 131–140.
Wilson, J. L., & Cree, A. (2003). Extended gestation with late-autumn births in a cool-climate viviparous gecko from southern New Zealand (Reptilia: Naultinus gemmeus). Austral Ecology, 28(3), 339–348.
Yeboah, S. (1982). Observations on territory of the rainbow lizard, Agama agama. African Journal of Ecology, 20(3), 187–192.
