# Supplementary material for: Live bearing promotes the evolution of sociality in reptiles
Source: Nat Commun. 2017 Dec 11;8:2030. doi: 10.1038/s41467-017-02220-w (PMC5725568; doi:10.1038/s41467-017-02220-w)
Supplement: Supplementary file 5 — Supplementary Data 2 [file 41467_2017_2220_MOESM5_ESM.xlsx]

## Sheet: Stable Social Grouping
Species	Family	Taxon	Parity	In Phylogeny	Duration	Approximate Form	Stable Social Grouping	Molecular Confirmation of Kin-Based Sociality	Reference	Notes
Amphisbaena_darwini	Amphisbaenidae	Amphisbaenia	0	1	Unknown	Nuclear Family Groups	?	0	Borteiro et al. 2013	Field observations of on aggregation of a male, a female and juveniles, and 2 aggregations of a male and a juvenile sharing refuge sites.
Trogonophis_wiegmanni	Trogonophiidae	Amphisbaenia	1	1	Permanent/long-term	Mother-Offspring/Father-Offspring groups	?	0	Martin et. al. 2011	Both MJ and FJ groups reported (but no MFJ). FJ aggregations most common - occur in both Autmn and spring
Agama_agama	Agamidae	Sauria	0	1	Permanent/long-term	Nuclear Family Groups	1	0	Hussein and Darwish 2000; Yeboah 1982; Somma 2003 (references therein)	Aggregations of 5 - 8 individuals typically comprising one male, one or more females and several juveniles observed during three seperate sampling periods representing three seasons of the year
Phrynocephalus_theobaldi	Agamidae	Sauria	1	1	Unknown	Nuclear Family Groups	?	0	Papenfuss 1997
Cordylus_cataphractus	Cordylidae	Sauria	1	1	Permanent/long-term	Nuclear Family Groups	1	0	Mouton et al. 1999
Cordylus_giganteus	Cordylidae	Sauria	1	1	Permanent/long-term	Nuclear Family Groups	1	0	Jacobsen et al. 1990; Branch and Patterson 1975; Somma 2003 (references therein)	Jacobsen: Extensive field study of social group composition. Burrow sharing between juveniles and adults of both sexes common. Aggregations found through-out the year and thought to be stable over winter (Branch and Patterson). Presence of subadults sharing burrows with adults also hints at long term associations.
Cordylus_macropholis	Cordylidae	Sauria	1	1	Permanent/long-term	Nuclear Family Groups	1	0	Nieuwoudt et al. 2003
Cordylus_peersi	Cordylidae	Sauria	1	1	Unknown	Nuclear Family Groups	?	0	Fell 2005 in Mouton 2011	Social aggregations of up to six individuals, male-female pairs with or without juveniles being the most common.
Hoplodactylus_duvaucelii	Diplodactylidae	Sauria	1	1	Permanent/long-term	Nuclear Family Groups	1	0	Barry et al. 2014
Leiocephalus_schreibersii	Leiocephalidae	Sauria	0	1	Ephemeral?	Nuclear Family Groups	?	0	Jensson et al. 1989
Liolaemus_huacahuasicus	Liolaemidae	Sauria	1	1	Permanent/long-term	Nuclear/Mother-Offspring Groups	1	0	Halloy 2013; Halloy and Halloy 1997	Offspring may remain in the maternal territory for up to two years, gaining access to food and shelter.
Liolaemus_leopardinus	Liolaemidae	Sauria	1	1	Permanent/long-term?	Nuclear Family Groups	?	0	Fox and Shipman 2003	Apparent family groups (MFJ) observed commonly in the field, with juveniles resting on top of adults.
Sceloporus_jarrovii	Phrynosomatidae	Sauria	1	1	Periodic/Seasonal	Communal Social Groups	1	0	Ruby 1977
Bellatorias_frerei	Scincidae	Sauria	1	1	Permanent/long-term	Nuclear Family Groups	1	1	Fuller et al. 2005
Bellatorias_major	Scincidae	Sauria	1	1	Permanent/long-term	Nuclear Family Groups	1	1	Osterwalder et al. 2004
Corucia_zebrata	Scincidae	Sauria	1	1	Unknown	Nuclear Family Groups	?	1	Hagen et al. 2013; Somma 2003 (references therein); Gardner et al. 2015 (references therein)	Hagen: mixed age class aggregations with fine scale genetic structure up to 150m. kinship between group members rare but occurs.
Egernia_cunninghami	Scincidae	Sauria	1	0	Permanent/long-term	Extended Family Groups	1	1	Stow et al. 2001; Stow and Sunnucks, 2004
Egernia_inornata	Scincidae	Sauria	1	1	Permanent/long-term?	Mother-Offspring Groups	?	0	Bourne et al. 2011	Bourne: Females and juveniles sharing burrows in both the breeding and non-breeding season
Egernia_kingii	Scincidae	Sauria	1	1	Permanent/long-term	Nuclear Family Groups	1	1	Masters and Shine 2003
Egernia_kintorei	Scincidae	Sauria	1	1	Permanent/long-term	Extended Family Groups	1	1	McAlpin et al. 2011
Egernia_rugosa	Scincidae	Sauria	1	0	Permanent/long-term	Extended Family Groups	1	1	Peck 2016
Egernia_saxatilis	Scincidae	Sauria	1	1	Permanent/long-term	Extended Family Groups	1	1	O’Connor and Shine 2003
Egernia_stokesii	Scincidae	Sauria	1	1	Permanent/long-term	Extended Family Groups	1	1	Gardner et al. 2001
Egernia_striata	Scincidae	Sauria	1	1	Permanent/long-term?	Mother-Offspring Groups	?	0	Pianka and Giles; 1982; Somma 2003 (references therein); Gardner et al. 2015 (references therein)	Juveniles and adults share burrow systems, ostensibly mother-offspring pairs. large juveniles found in some burrows with females, suggesting fairly long term POA.
Egernia_striolata	Scincidae	Sauria	1	0	Permanent/long-term	Nuclear Family Groups	1	1	Duckett et al. 2012; Michael et al. 2010
Egernia_whitii	Scincidae	Sauria	1	1	Permanent/long-term	Nuclear Family Groups	1	1	Chapple and Keogh 2005, 2006
Gnypetoscincus_queenslandiae	Scincidae	Sauria	1	1	Permanent/long-term	Nuclear Family Groups	1	1	Sumner 2006
Oligosoma_grande	Scincidae	Sauria	1	1	Permanent/long-term	Nuclear/Extended Family Groups	1	1	Eifler and Eifler 1999; Berry et al. 2004; 2005; 2006; Tocher 2009	Large aggregations of related individuals on isolated rock outcrops - juveniles frequently observed sharing crevices with adults. Molecular studies suggest juveniles delay natal dispersal.
Oligosoma_otagense	Scincidae	Sauria	1	1	Permanent/long-term?	Nuclear Family Groups	?	0	Germano 2007; Somma 2003 (references therein)	Social groups of between 2 and 4 individuals with FJ and MFJ common.
Tiliqua_rugosa	Scincidae	Sauria	1	1	Periodic/Seasonal	Extensive Home Range Overlap with Kin	?	1	Lancaster et al. 2012; Bull and Baghurst 1998; Somma 2003 (references therein); Gardner et al. 2015) references therein	Juveniles remain within their mothers home range during their first year of life although direct interactions have not been reported. Associations between paretns and offspring potentially persist into adulthood
Uracentron_flaviceps	Tropiduridae	Sauria	0	1	Permanent/long-term?	Nuclear Family Groups	?	0	Vitt and Zani 1996
Xantusia_riversiana	Xantusiidae	Sauria	1	1	Unknown	Unknown	?	0	Regal 1968; G. Fellers, pers. comm. In Davis et al. 2010
Xantusia_vigilis	Xantusiidae	Sauria	1	1	Periodic/Seasonal	Nuclear/Extended Family Groups	1	1	Davis 2011; Davis et al. 2010
Crotalus_horridus	Viperidae	Serpentes	1	1	Periodic/Seasonal	Sibling Groups	1	1	Clark et al. 2012
Vipera_ursinii	Viperidae	Serpentes	1	1	Permanent/long-term	Extensive Home Range Overlap with Kin	?	0	Baron et al. 2010; 1996 (in french)	Baron 2010 : Observation by the authors (based an almost 40 year natural population demogrpahic study) that neonates are highly philopatric and spend the first few yers of life within the maternal range
? In 'Stable Social Grouping' column represents suspected but unconfirmed occurrence of stable social groups (excluded from analysis)
